# Supplementary material for: Enhancing the classification of isolated theropod teeth using machine learning: a comparative study
Source: PeerJ. 2025 Mar 26;13:e19116. doi: 10.7717/peerj.19116 (PMC11954464; doi:10.7717/peerj.19116)
Supplement: Supplemental Information 1 [file peerj-13-19116-s001.zip]

Archive with 6 entries (6 files):
- teeth_data_log_taxa_epoch1.csv
- teeth_data_taxa_epoch1.csv
- teeth_data_clade_epoch1.csv
- teeth_data_log_clade_epoch1.csv
- New_theropod_teeth.xlsx
- Crown measurement dataset Kem Kem theropods.xlsx
