# Supplementary material for: Enhancing the classification of isolated theropod teeth using machine learning: a comparative study
Source: PeerJ. 2025 Mar 26;13:e19116. doi: 10.7717/peerj.19116 (PMC11954464; doi:10.7717/peerj.19116)
Supplement: Supplemental Information 1 [file peerj-13-19116-s001.zip › teeth_data_log_taxa_epoch1.csv]

TaxonToothtype	Epoch	Log_CBL	Log_CBW	Log_CBR	Log_CHR	Log_DC	Log_DDL	Log_CH
Eoraptor	Late Triassic	0.916290731874155	0.482426149244293	-0.433864582629862	0.991769193050061	3.2188758248682	-1.6094379124341	1.90805992492422
Eoraptor	Late Triassic	1.05779029414785	0.615185639090233	-0.442604655057621	0.909322062558062	3.62434093297637	-2.01490302054226	1.96711235670592
Eoraptor	Late Triassic	0.683096844706444	0.392042087776024	-0.29105475693042	1.0626186860202	3.40119738166216	-1.79175946922805	1.74571553072665
Eoraptor	Late Triassic	0.841567185678219	0.587786664902119	-0.253780520776099	0.805166511499579	3.55534806148941	-1.94591014905531	1.6467336971778
Eoraptor	Late Triassic	1.11185751541813	0.678033542749897	-0.433823972668233	0.772177229919095	3.40119738166216	-1.79175946922805	1.88403474533723
Eoraptor	Late Triassic	1.06471073699243	0.553885113226438	-0.510825623765991	0.629068323875423	3.40119738166216	-1.79175946922805	1.69377906086785
Eoraptor	Late Triassic	0.99694863489161	0.457424847038875	-0.539523787852734	0.822750203025687	3.2188758248682	-1.6094379124341	1.8196988379173
Eoraptor	Late Triassic	0.982078472412158	0.598836501088704	-0.383241971323454	0.625357437351269	3.40119738166216	-1.79175946922805	1.60743590976343
Eoraptor	Late Triassic	0.940007258491471	0.524728528934982	-0.415278729556489	0.611801541105993	3.40119738166216	-1.79175946922805	1.55180879959746
Eoraptor	Late Triassic	1.07840958135059	0.625938430866495	-0.452471150484095	0.593063722002963	3.40119738166216	-1.79175946922805	1.67147330335355
Eoraptor	Late Triassic	0.932164081030445	0.438254930931155	-0.49390915009929	0.939638095871146	3.48124008933569	-1.87180217690159	1.87180217690159
Eoraptor	Late Triassic	1.20297230399235	0.598836501088704	-0.604135802903648	0.70805058606252	3.68887945411394	-2.07944154167984	1.91102289005487
Eoraptor	Late Triassic	1.05082162483176	0.470003629245736	-0.580817995586026	0.52402484283272	3.48124008933569	-1.87180217690159	1.57484646766448
Coelophysis lateral	Late Triassic	1.09861228866811	0.398776119957368	-0.699836168710742	1.0055218656021	3.91202300542815	-2.30258509299405	2.10413415427021
Coelophysis lateral	Late Triassic	1.41098697371026	0.314810739840034	-1.09617623387023	0.775064303027832	3.85014760171006	-2.24070968927596	2.18605127673809
Coelophysis lateral	Late Triassic	1.48160454092422	0.488580014818671	-0.993024526105545	0.969400557188103	3.68887945411394	-2.07944154167984	2.45100509811232
Coelophysis lateral	Late Triassic	1.70474809223843	0.536493370514568	-1.16825472172386	0.567377793270912	3.68887945411394	-2.07944154167984	2.27212588550934
Coelophysis lateral	Late Triassic	1.77495235091167	0.582215619852664	-1.19273673105901	0.455062049247537	3.68887945411394	-2.07944154167984	2.23001440015921
Coelophysis lateral	Late Triassic	1.68639895357023	0.615185639090233	-1.07121331448	0.328504066972036	3.55534806148941	-1.94591014905531	2.01490302054226
Coelophysis lateral	Late Triassic	1.54756250871601	0.457424847038875	-1.09013766167714	0.157185583522412	3.55534806148941	-1.94591014905531	1.70474809223843
Coelophysis lateral	Late Triassic	1.64865862558738	0.53062825106217	-1.11803037452521	0.175890666463664	3.68887945411394	-2.07944154167984	1.82454929205105
Coelophysis lateral	Late Triassic	1.3609765531356	0.398776119957368	-0.962200433178233	0.325422400434628	3.55534806148941	-1.94591014905531	1.68639895357023
Coelophysis lateral	Late Triassic	1.19392246847243	0.131028262406404	-1.06289420606603	0.415515443961666	3.68887945411394	-2.07944154167984	1.6094379124341
Coelophysis lateral	Late Triassic	1.25276296849537	0.488580014818671	-0.764182953676697	0.158224005214894	3.55534806148941	-1.94591014905531	1.41098697371026
Coelophysis lateral	Late Triassic	1.20896034583698	0.62057648772511	-0.588383858111865	-0.0150378773645406	3.68887945411394	-2.07944154167984	1.19392246847243
Coelophysis lateral	Late Triassic	1.26412672714568	-0.0725706928348354	-1.33669741998052	-0.0257524961024146	3.68887945411394	-2.07944154167984	1.23837423104327
Coelophysis lateral	Late Triassic	1.18172719537862	-0.150822889734584	-1.3325500851132	0.153273871353724	3.68887945411394	-2.07944154167984	1.33500106673234
Coelophysis lateral	Late Triassic	0.955511445027436	-0.0512932943875506	-1.00680473941499	0.946596081369484	3.80666248977032	-2.19722457733622	1.90210752639692
Coelophysis lateral	Late Triassic	1.1314021114911	0.451075619360217	-0.680326492130884	0.693147180559945	3.68887945411394	-2.07944154167984	1.82454929205105
Ceratosaurus lateral	Late Jurassic	2.94443897916644	1.87180217690159	-1.07263680226485	0.605178407613988	2.56494935746154	-0.955511445027436	3.54961738678043
Ceratosaurus lateral	Late Jurassic	2.91235066461494	1.98787434815435	-0.924476316460594	0.562716565613671	2.59001713419062	-0.980579221756517	3.47506723022861
Ceratosaurus lateral	Late Jurassic	2.85647020622048	2.17475172148416	-0.681718484736322	0.687383475843195	2.4423470353692	-0.832909122935104	3.54385368206368
Ceratosaurus lateral	Late Jurassic	2.70805020110221	2.07944154167984	-0.628608659422374	0.634811603546982	2.52572864430826	-0.916290731874155	3.34286180464919
Ceratosaurus lateral	Late Jurassic	3.40219688199524	2.43536620422786	-0.966830677767375	0.73248955951024	2.19722457733622	-0.587786664902119	4.13468644150548
Ceratosaurus lateral	Late Jurassic	3.31491301306514	2.27726728500976	-1.03764572805539	0.778764660169254	2.33505228313155	-0.725614370697447	4.0936776732344
Ceratosaurus mesial	Late Jurassic	3.18635263316264	2.67621547758219	-0.510137155580449	0.340889855350174	2.07944154167984	-0.470003629245736	3.52724248851281
Ceratosaurus mesial	Late Jurassic	3.10548313751311	2.85991255041146	-0.245570587101654	0.588135070947999	2.14006616349627	-0.53062825106217	3.69361820846111
Ceratosaurus mesial	Late Jurassic	3.15700042115011	2.66235524184008	-0.494645179310033	0.629232578219733	2.11986345617875	-0.510425543744651	3.78623299936985
Ceratosaurus mesial	Late Jurassic	2.98214032003452	2.65394594210901	-0.328194377925515	0.599432281090903	2.11986345617875	-0.510425543744651	3.58157260112543
Ceratosaurus mesial	Late Jurassic	3.08922261664133	2.67207754064339	-0.417145075997937	0.621907446407426	2.07944154167984	-0.470003629245736	3.71113006304876
Ceratosaurus lateral	Late Jurassic	3.43752931090955	2.58550584834412	-0.852023462565429	0.759070952016903	2.42036812865043	-0.810930216216329	4.19660026292645
Ceratosaurus lateral	Late Jurassic	3.52046080248897	2.48073127837752	-1.03972952411145	0.767804452370434	2.39789527279837	-0.78845736036427	4.28826525485941
Ceratosaurus lateral	Late Jurassic	3.31273040033983	2.16102152867226	-1.15170887166757	0.678658160469062	2.39789527279837	-0.78845736036427	3.99138856080889
Ceratosaurus lateral	Late Jurassic	3.04356960296815	2.27521389619791	-0.768355706770237	0.680194252999287	2.45616418092235	-0.846726268488246	3.72376385596744
Ceratosaurus mesial	Late Jurassic	2.92369907065416	2.65885995691144	-0.264839113742721	0.550129002042903	2.30258509299405	-0.693147180559945	3.47382807269706
Ceratosaurus lateral	Late Jurassic	3.09058780456667	2.22028985026722	-0.870297954299454	0.57706801309564	2.484906649788	-0.8754687373539	3.66765581766231
Ceratosaurus lateral	Late Jurassic	2.86903462050803	1.99877363861238	-0.870260981895652	0.541783004531112	2.45616418092235	-0.846726268488246	3.41081762503915
Ceratosaurus mesial	Late Jurassic	3.25269737334371	2.69395127672271	-0.558746096621003	0.201408663973846	2.07944154167984	-0.470003629245736	3.45410603731756
Ceratosaurus mesial	Late Jurassic	3.13549421592915	2.82197394742052	-0.313520268508626	0.599552919029794	2.07944154167984	-0.470003629245736	3.73504713495894
Ceratosaurus mesial	Late Jurassic	3.17971910966701	2.70001802940495	-0.479701080262061	0.549822326165819	2.19722457733622	-0.587786664902119	3.72954143583283
Ceratosaurus mesial	Late Jurassic	3.00864849882054	2.66095859356836	-0.347689905252178	0.646932669891884	2.07944154167984	-0.470003629245736	3.65558116871242
Ceratosaurus mesial	Late Jurassic	3.11971825333498	2.63188884013665	-0.487829413198336	0.560372694745875	1.94591014905531	-0.336472236621213	3.68009094808086
Ceratosaurus lateral	Late Jurassic	3.23750128899137	2.71469474382088	-0.522806545170487	0.70057925075607	2.19722457733622	-0.587786664902119	3.93808053974744
Ceratosaurus lateral	Late Jurassic	3.3881121421135	2.55567572067621	-0.832436421437292	0.734333850219476	2.30258509299405	-0.693147180559945	4.12244599233298
Ceratosaurus lateral	Late Jurassic	3.49499126094852	2.63905732961526	-0.855933931333258	0.822496852587794	2.39789527279837	-0.78845736036427	4.31748811353631
Ceratosaurus lateral	Late Jurassic	3.31491301306514	2.35422832614588	-0.960684686919259	0.643611826014423	2.484906649788	-0.8754687373539	3.95852483907957
Ceratosaurus lateral	Late Jurassic	3.03447210186992	2.21046980408624	-0.824002297783682	0.606004613015847	2.35137525716348	-0.741937344729377	3.64047671488577
Masiakasaurus lateral	Late Cretaceous	1.05082162483176	0.712949807856125	-0.337871816975636	0.778554707967601	3.68887945411394	-2.07944154167984	1.82937633279936
Masiakasaurus lateral	Late Cretaceous	1.11185751541813	0.615185639090233	-0.496671876327897	0.448390152825198	3.68887945411394	-2.07944154167984	1.56024766824333
Masiakasaurus lateral	Late Cretaceous	1.62136648329937	0.712949807856125	-0.908416675443249	0.543105307565037	2.90853906185161	-1.29910114941751	2.16447179086441
Masiakasaurus lateral	Late Cretaceous	0.879626747502564	0.254642218373581	-0.624984529128983	0.64207225062353	3.68887945411394	-2.07944154167984	1.52169899812609
Masiakasaurus lateral	Late Cretaceous	1.83577635464483	1.14422279992016	-0.691553554724667	0.596959422814262	2.70805020110221	-1.09861228866811	2.43273577745909
Masiakasaurus lateral	Late Cretaceous	1.01523067972906	0.314810739840034	-0.700419939889025	0.452643668383255	3.55534806148941	-1.94591014905531	1.46787434811231
Masiakasaurus lateral	Late Cretaceous	1.53471436623816	0.896088024556636	-0.638626341681528	0.936769263217696	2.70805020110221	-1.09861228866811	2.47148362945586
Masiakasaurus lateral	Late Cretaceous	1.66770682055808	0.824175442966349	-0.843531377591727	0.272472653788252	3.2188758248682	-1.6094379124341	1.94017947434633
Masiakasaurus lateral	Late Cretaceous	1.81645208181843	1.10525683138678	-0.711195250431648	0.840304824896233	3.11351530921037	-1.50407739677627	2.65675690671466
Masiakasaurus lateral	Late Cretaceous	1.95868534054404	1.24703229378638	-0.711653046757653	0.386959241910456	2.91777073208428	-1.30833281965018	2.34564458245449
Masiakasaurus lateral	Late Cretaceous	1.53039470509365	0.916290731874155	-0.614103973219492	0.924052737209644	2.70805020110221	-1.09861228866811	2.45444744230329
Masiakasaurus lateral	Late Cretaceous	1.59736533119983	0.883767540168595	-0.713597791031236	0.55206858230004	2.99573227355399	-1.38629436111989	2.14943391349987
Masiakasaurus lateral	Late Cretaceous	1.59736533119983	0.883767540168595	-0.713597791031236	0.31955728098223	2.99573227355399	-1.38629436111989	1.91692261218206
Masiakasaurus lateral	Late Cretaceous	1.69927861643389	0.797507195884188	-0.901771420549702	0.4822681481831	2.81540871942271	-1.20597080698861	2.18154676461699
Masiakasaurus lateral	Late Cretaceous	1.63899671467564	1.10856261952128	0.53062825106217	-0.916290731874155	2.70805020110221	-1.09861228866811	2.59076704048748
Majungasaurus mesial	Late Cretaceous	2.49815187653802	2.39242579699384	-0.105726079544186	0.479416426388299	2.14006616349627	-0.53062825106217	2.97756830292632
Majungasaurus mesial	Late Cretaceous	2.70871664564537	2.52172062291072	-0.186996022734654	0.618116320727922	2.14006616349627	-0.53062825106217	3.32683296637329
Majungasaurus mesial	Late Cretaceous	2.72785282839839	2.17361471169709	-0.554238116701304	0.44393138893596	2.01490302054226	-0.405465108108164	3.17178421733435
Majungasaurus mesial	Late Cretaceous	2.70136121295141	2.11866225483312	-0.582698958118296	0.758105076834718	2.07944154167984	-0.470003629245736	3.45946628978613
Majungasaurus lateral	Late Cretaceous	2.88647528761704	2.21484617868604	-0.671629108931002	0.622379968751624	2.2512917986065	-0.641853886172395	3.50885525636867
Majungasaurus lateral	Late Cretaceous	2.89756802476676	2.23964529322017	-0.657922731546588	0.660063142737223	2.19722457733622	-0.587786664902119	3.55763116750398
Majungasaurus lateral	Late Cretaceous	2.92852352386054	2.12823170584927	-0.800291818011273	0.504818311128182	2.07944154167984	-0.470003629245736	3.43334183498872
Majungasaurus lateral	Late Cretaceous	2.91614779421115	2.18605127673809	-0.730096517473054	0.635192245880726	2.14006616349627	-0.53062825106217	3.55134004009187
Majungasaurus mesial	Late Cretaceous	2.14710019015365	1.99333884262642	-0.153761347527227	0.547526990616419	2.14006616349627	-0.53062825106217	2.69462718077007
Majungasaurus lateral	Late Cretaceous	2.57261223020711	2.18717424148272	-0.385437988724388	0.728396424199617	2.2512917986065	-0.641853886172395	3.30100865440672
Majungasaurus lateral	Late Cretaceous	2.63188884013665	2.02551319965428	-0.606375640482366	0.56269429216251	2.30258509299405	-0.693147180559945	3.19458313229916
Majungasaurus lateral	Late Cretaceous	2.53051716104005	1.91250108692418	-0.618016074115869	0.511621485328094	2.30258509299405	-0.693147180559945	3.04213864636815
Majungasaurus lateral	Late Cretaceous	2.50715725872282	1.86408013080768	-0.643077127915139	0.480542843133907	2.30258509299405	-0.693147180559945	2.98770010185673
Majungasaurus lateral	Late Cretaceous	2.46214966266538	1.79009141212736	-0.672058250538026	0.432656692298646	2.36273901581379	-0.753301103379692	2.89480635496403
Majungasaurus lateral	Late Cretaceous	2.44147709186066	1.7732559976635	-0.668221094197169	0.48007028350395	2.42036812865043	-0.810930216216329	2.92154737536461
Majungasaurus lateral	Late Cretaceous	2.37861977927004	2.10657020906809	-0.272049570201955	0.752953717195361	2.07944154167984	-0.470003629245736	3.1315734964654
Majungasaurus lateral	Late Cretaceous	2.56648663678042	2.12584791449399	-0.440638722286431	0.562902021586241	2.19722457733622	-0.587786664902119	3.12938865836666
Majungasaurus lateral	Late Cretaceous	2.68307421503203	2.06051353179432	-0.622560683237716	0.453723498800561	2.19722457733622	-0.587786664902119	3.13679771383259
Majungasaurus lateral	Late Cretaceous	2.65464942437509	2.06305806242931	-0.591591361945783	0.414797887001177	2.2512917986065	-0.641853886172395	3.06944731137627
Majungasaurus lateral	Late Cretaceous	2.61520365073586	2.05668455455722	-0.558519096178638	0.603272094111003	2.30258509299405	-0.693147180559945	3.21847574484686
Majungasaurus lateral	Late Cretaceous	2.56186769092413	2.13416644136908	-0.427701249555046	0.639658495608959	2.30258509299405	-0.693147180559945	3.20152618653309
Majungasaurus lateral	Late Cretaceous	2.55100645149252	1.93730177451871	-0.613704676973811	0.573998157765606	2.35137525716348	-0.741937344729377	3.12500460925813
Majungasaurus lateral	Late Cretaceous	2.40423874672055	1.80335860507141	-0.600880141649139	0.528553727059571	2.45616418092235	-0.846726268488246	2.93279247378012
Majungasaurus mesial	Late Cretaceous	2.56417983068251	2.24707238306379	-0.3147107448397	0.841567185678219	2.484906649788	-0.8754687373539	3.40485734249364
Majungasaurus mesial	Late Cretaceous	2.51850259921652	2.22570404865809	-0.287682072451781	0.779324876800998	2.30258509299405	-0.693147180559945	3.29768700529249
Majungasaurus mesial	Late Cretaceous	2.52652832447882	2.11625551480255	-0.415515443961666	0.792992515529661	2.39789527279837	-0.78845736036427	3.32107133718287
Majungasaurus mesial	Late Cretaceous	2.49155119250667	2.40604380136228	-0.083381608939051	0.959350221334602	2.19722457733622	-0.587786664902119	3.45062226498968
Majungasaurus mesial	Late Cretaceous	2.69530262827971	2.46129678414887	-0.23572233352107	0.783901543828409	2.14006616349627	-0.53062825106217	3.47754094824949
Majungasaurus mesial	Late Cretaceous	2.68102152871429	2.21156569460688	-0.462035459596559	0.774727167552368	2.28238238567653	-0.672944473242426	3.45568556694622
Majungasaurus lateral	Late Cretaceous	2.90690105984738	2.1540850846756	-0.755022584278033	0.703097511413113	2.19722457733622	-0.587786664902119	3.60821155104648
Majungasaurus lateral	Late Cretaceous	2.91071889922703	2.22028985026722	-0.693147180559945	0.727548607277278	2.19722457733622	-0.587786664902119	3.63968920992316
Majungasaurus lateral	Late Cretaceous	2.88981604796244	2.13888900032326	-0.755022584278033	0.512823626428664	2.01490302054226	-0.405465108108164	3.40119738166216
Majungasaurus lateral	Late Cretaceous	2.94074796522123	2.18154676461699	-0.755022584278033	0.631271776841858	2.30258509299405	-0.693147180559945	3.57065882272651
Majungasaurus lateral	Late Cretaceous	2.89977188240808	2.2082744135228	-0.693147180559945	0.756121979721334	2.19722457733622	-0.587786664902119	3.65532267058509
Majungasaurus lateral	Late Cretaceous	2.79361608943186	1.87793716546911	-0.916290731874155	0.587786664902119	2.2512917986065	-0.641853886172395	3.37963320374631
Majungasaurus lateral	Late Cretaceous	2.06432790386979	1.24415459395877	-0.82098055206983	0.457424847038875	2.63905732961526	-1.02961941718116	2.52172062291072
Majungasaurus mesial	Late Cretaceous	2.17588743994809	1.97408102602201	-0.198450938723838	0.815364813284194	2.19722457733622	-0.587786664902119	2.98971420122843
Majungasaurus lateral	Late Cretaceous	2.58776403522771	2.14710019015365	-0.446287102628419	0.647103242058538	2.2512917986065	-0.641853886172395	3.23356737361119
Majungasaurus lateral	Late Cretaceous	2.65605490598383	2.04381436403668	-0.616186139423817	0.56531380905006	2.39789527279837	-0.78845736036427	3.2240623515555
Majungasaurus lateral	Late Cretaceous	2.53844741671603	1.96290772542388	-0.579818495252942	0.451075619360217	2.30258509299405	-0.693147180559945	2.9922261342247
Majungasaurus lateral	Late Cretaceous	2.52812576890798	1.90061387414014	-0.63487827243597	0.425267735404344	2.39789527279837	-0.78845736036427	2.95543097678047
Majungasaurus lateral	Late Cretaceous	2.507971922719	1.90210752639692	-0.59783700075562	0.378436435720245	2.39789527279837	-0.78845736036427	2.88312332917134
Majungasaurus lateral	Late Cretaceous	2.46129678414887	1.83896107071235	-0.616186139423817	0.322083499169113	2.39789527279837	-0.78845736036427	2.78439376768954
Majungasaurus lateral	Late Cretaceous	2.23323501485925	1.67896397508271	-0.562118918153541	0.438254930931155	2.39789527279837	-0.78845736036427	2.67276838695757
Majungasaurus mesial	Late Cretaceous	2.38967979984498	2.13771044980381	-0.2484613592985	0.741937344729377	2.14006616349627	-0.53062825106217	3.1302631665116
Majungasaurus mesial	Late Cretaceous	2.6049094421827	2.1126345090356	-0.49429632181478	0.524728528934982	2.19722457733622	-0.587786664902119	3.12982600803469
Majungasaurus lateral	Late Cretaceous	2.63188884013665	2.04122032885964	-0.562118918153541	0.548121408509688	2.30258509299405	-0.693147180559945	3.18138162044062
Majungasaurus lateral	Late Cretaceous	2.60268968544438	2.05027016437956	-0.544727175441672	0.647103242058538	2.39789527279837	-0.78845736036427	3.24843462710975
Majungasaurus lateral	Late Cretaceous	2.55100645149252	2.15059873599616	-0.400477566597125	0.615185639090233	2.30258509299405	-0.693147180559945	3.16800349449444
Majungasaurus lateral	Late Cretaceous	2.57794151575519	1.95302761682418	-0.616186139423817	0.559615787935423	2.2512917986065	-0.641853886172395	3.13549421592915
Majungasaurus lateral	Late Cretaceous	2.42125662271154	1.7561322915849	-0.673344553263766	0.506817602368452	2.484906649788	-0.8754687373539	2.930126516456
Majungasaurus lateral	Late Cretaceous	2.55567572067621	1.65822807660353	-0.891598119283784	0.371563556432483	2.484906649788	-0.8754687373539	2.929058140286
Majungasaurus lateral	Late Cretaceous	2.82731362192903	2.15986879079245	-0.673344553263766	0.802001585472027	2.23001440015921	-0.62057648772511	3.62780160460535
Majungasaurus lateral	Late Cretaceous	2.83907846350861	2.17588743994809	-0.653926467406664	0.717839793150317	2.30258509299405	-0.693147180559945	3.55563373496657
Monolophosaurus	Middle Jurassic	2.73176672771953	2.39880395073459	-0.332962776984938	0.78573110963879	2.86220088092947	-1.25276296849537	3.51749783735832
Monolophosaurus	Middle Jurassic	2.96320908184843	2.29152414563462	-0.67168493621381	0.762725280216516	2.77258872223978	-1.16315080980568	3.72593436206495
Monolophosaurus	Middle Jurassic	2.76945882923085	1.7509374747078	-1.01852135452305	0.104670622563889	2.70805020110221	-1.09861228866811	2.87412945179474
Monolophosaurus	Middle Jurassic	2.61447185414264	1.8196988379173	-0.794773016225348	0.733324750792396	2.86220088092947	-1.25276296849537	3.22087382753087
Monolophosaurus	Middle Jurassic	2.57031952763613	1.9643112344262	-0.606008293209926	0.46607472763675	2.89037175789616	-1.28093384546206	3.03639425527288
Monolophosaurus	Middle Jurassic	2.37211115564266	1.8961194845523	-0.475991671090358	0.657520002916794	2.86220088092947	-1.25276296849537	3.03061667540749
Monolophosaurus	Middle Jurassic	2.48573963609189	1.88403474533723	-0.601704890754666	0.586027323738096	2.86220088092947	-1.25276296849537	3.07176695982999
Monolophosaurus	Middle Jurassic	2.51041194019636	1.73342389221509	-0.776988047981271	0.477792066936837	2.77258872223978	-1.16315080980568	2.9882040071332
Monolophosaurus	Middle Jurassic	2.55955019278377	1.59736533119983	-0.962184861583935	0.489722847698255	2.99573227355399	-1.38629436111989	3.04927304048202
Monolophosaurus	Middle Jurassic	2.28848616861454	1.69561560867515	-0.592870559939391	0.537643320553267	2.95282477254271	-1.34338686010861	2.82612948916781
Torvosaurus lateral	Late Jurassic	3.74785565921423	3.04879899449068	-0.69905666472355	0.908767808362774	1.94591014905531	-0.336472236621213	4.65662346757701
Torvosaurus lateral	Late Jurassic	3.69981939415227	3.06991167172824	-0.629907722424028	0.924957321474739	2.01490302054226	-0.405465108108164	4.62477671562701
Torvosaurus lateral	Late Jurassic	3.81815178981808	2.79728133483015	-1.02087045498792	0.849053787089468	2.07944154167984	-0.470003629245736	4.66720557690754
Torvosaurus lateral	Late Jurassic	3.21124679770371	2.6203112867942	-0.590935510909506	0.562203557860497	2.2512917986065	-0.641853886172395	3.77345035556421
Torvosaurus lateral	Late Jurassic	3.47196645255036	2.76000994003292	-0.711956512517442	0.640545413627187	2.07944154167984	-0.470003629245736	4.11251186617755
Torvosaurus lateral	Late Jurassic	3.87099265587015	3.13070013396448	-0.7339691750802	1.08180517035173	1.6094379124341	0	4.95244104985153
Torvosaurus lateral	Late Jurassic	3.23277873003719	2.53528285711307	-0.693147180559945	0.900161349944271	2.01490302054226	-0.405465108108164	4.13180089926605
Torvosaurus lateral	Late Jurassic	3.42263266238222	2.86505394991188	-0.562118918153541	0.955511445027436	1.79175946922805	-0.182321556793955	4.37939818332019
Torvosaurus lateral	Late Jurassic	3.12148347885955	2.71800053195538	-0.400477566597125	0.924258901523332	2.07944154167984	-0.470003629245736	4.04672870828044
Torvosaurus lateral	Late Jurassic	3.2699490950522	2.48657192910706	-0.776528789498996	0.774727167552368	2.30258509299405	-0.693147180559945	4.04655389838575
Torvosaurus lateral	Late Jurassic	3.59099095329481	2.82908719614504	-0.755022584278033	0.928219302739429	1.79175946922805	-0.182321556793955	4.5187404579897
Torvosaurus lateral	Late Jurassic	3.14544454678232	2.62103882411258	-0.527632742082372	0.810930216216329	2.07944154167984	-0.470003629245736	3.95603989084492
Torvosaurus lateral	Late Jurassic	3.22326617316949	2.65112705370259	-0.579818495252942	0.959350221334602	2.07944154167984	-0.470003629245736	4.18205014264121
Torvosaurus lateral	Late Jurassic	3.68160304514316	3.07269331469012	-0.616186139423817	1.01523067972906	1.94591014905531	-0.336472236621213	4.69601586928767
Torvosaurus lateral	Late Jurassic	2.78870810411966	2.06305806242931	-0.7339691750802	0.867100487683383	2.30258509299405	-0.693147180559945	3.65738878702257
Torvosaurus lateral	Late Jurassic	3.27298515051523	2.67965072658051	-0.59783700075562	0.693147180559945	1.94591014905531	-0.336472236621213	3.96594284741758
Torvosaurus lateral	Late Jurassic	3.06991167172824	2.7459880404426	-0.328504066972036	0.928219302739429	2.07944154167984	-0.470003629245736	3.99746648724561
Torvosaurus lateral	Late Jurassic	3.85206066425546	2.81839825827108	-1.02165124753198	0.802001585472027	1.94591014905531	-0.336472236621213	4.65386510752685
Torvosaurus lateral	Late Jurassic	3.8784662218993	3.02723094061336	-0.843970070294529	1.10194007876078	1.79175946922805	-0.182321556793955	4.98051967019163
Torvosaurus lateral	Late Jurassic	3.24843462710975	2.64191039859766	-0.59783700075562	1.00430160919687	1.94591014905531	-0.336472236621213	4.25262954118781
Torvosaurus lateral	Late Jurassic	3.74809131374578	3.15657479867082	-0.59783700075562	1.0681530811834	1.87180217690159	-0.262364264467491	4.81761672775397
Torvosaurus lateral	Late Jurassic	3.37073817417745	2.797890905102	-0.579818495252942	1.06125650212434	1.94591014905531	-0.336472236621213	4.43236322156272
Torvosaurus lateral	Late Jurassic	3.87908650518188	2.99272776453369	-0.891598119283784	1.10194007876078	2.01490302054226	-0.405465108108164	4.98045096291894
Baryonyx lateral	Early Cretaceous	2.48989419129904	2.30358459332713	-0.18630959797191	0.792144208526801	3.55534806148941	-1.94591014905531	3.28203839982584
Baryonyx lateral	Early Cretaceous	2.59525470695687	2.34180580614733	-0.253448900809539	0.78539977347396	3.55534806148941	-1.94591014905531	3.38065448043083
Baryonyx lateral	Early Cretaceous	2.72850620966959	2.46385324059017	-0.264652969079424	0.788694847748869	3.68887945411394	-2.07944154167984	3.51720105741846
Baryonyx lateral	Early Cretaceous	2.19833507162025	2.13298230860787	-0.0653527630123809	0.836137030249675	3.55534806148941	-1.94591014905531	3.03447210186992
Baryonyx lateral	Early Cretaceous	2.46725171454928	2.37304355664261	-0.0942081579066724	0.717032665549302	3.55534806148941	-1.94591014905531	3.18428438009858
Baryonyx lateral	Early Cretaceous	2.23001440015921	2.07317192866624	-0.15684247149297	0.65534481591341	3.55534806148941	-1.94591014905531	2.88535921607262
Baryonyx lateral	Early Cretaceous	2.22678337957776	1.99333884262642	-0.23344453695134	0.79071038575774	3.55534806148941	-1.94591014905531	3.0174937653355
Baryonyx lateral	Early Cretaceous	2.76253838638628	2.58399755243223	-0.178540833954049	0.834225778819851	3.55534806148941	-1.94591014905531	3.59676416520613
Baryonyx lateral	Early Cretaceous	2.96010509591084	2.66792241001143	-0.292182685899409	0.79713369571644	3.40119738166216	-1.79175946922805	3.75723879162728
Baryonyx lateral	Early Cretaceous	2.45873377548398	2.41502052232383	-0.0437132531601431	0.898859968696046	3.55534806148941	-1.94591014905531	3.35759374418002
Baryonyx lateral	Early Cretaceous	2.75747508442973	2.48906465993666	-0.268410424493069	0.792142302350695	3.55534806148941	-1.94591014905531	3.54961738678043
Baryonyx lateral	Early Cretaceous	2.57870052907436	2.3869262414278	-0.191774287646564	0.811435905228369	3.55534806148941	-1.94591014905531	3.39013643430273
Baryonyx lateral	Early Cretaceous	2.49485698064117	2.33698651971138	-0.15787046092979	0.807992278003211	3.55534806148941	-1.94591014905531	3.30284925864438
Baryonyx lateral	Early Cretaceous	2.79850010402428	2.72063731660768	-0.0778627874166008	0.853455995985056	3.55534806148941	-1.94591014905531	3.65195610000934
Baryonyx lateral	Early Cretaceous	2.80154054418955	2.61373952163097	-0.18780102255858	0.728343178433929	3.55534806148941	-1.94591014905531	3.52988372262348
Suchomimus lateral	'Middle Cretaceous'	2.92316158071916	2.70136121295141	-0.221800367767742	0.958402217224282	3.2188758248682	-1.6094379124341	3.88156379794344
Suchomimus lateral	'Middle Cretaceous'	2.72129542785223	2.42480272571829	-0.296492702133936	0.756862994946053	3.40119738166216	-1.79175946922805	3.47815842279828
Suchomimus lateral	'Middle Cretaceous'	2.76631910922619	2.37954613413017	-0.386772975096012	0.96418201957857	3.2188758248682	-1.6094379124341	3.73050112880476
Suchomimus lateral	'Middle Cretaceous'	2.71469474382088	2.28238238567653	-0.432312358144352	1.0037435125346	3.2188758248682	-1.6094379124341	3.71843825635548
Suchomimus lateral	'Middle Cretaceous'	2.59525470695687	2.27212588550934	-0.323128821447529	1.07596981191835	3.2188758248682	-1.6094379124341	3.67122451887522
Suchomimus lateral	'Middle Cretaceous'	2.67414864942653	2.2512917986065	-0.422856850820034	0.944844677223241	3.48124008933569	-1.87180217690159	3.61899332664977
Suchomimus lateral	'Middle Cretaceous'	2.54944517092557	2.28238238567653	-0.267062785249045	1.10121307036817	3.55534806148941	-1.94591014905531	3.65065824129374
Suchomimus lateral	'Middle Cretaceous'	2.84490938381941	2.45100509811232	-0.393904285707088	0.81351086280982	3.48124008933569	-1.87180217690159	3.65842024662923
Suchomimus lateral	'Middle Cretaceous'	2.19722457733622	2.11625551480255	-0.0809690625336671	0.70419701674653	3.40119738166216	-1.79175946922805	2.90142159408275
Suchomimus lateral	'Middle Cretaceous'	2.99071973173045	2.70805020110221	-0.282669530628237	0.872113029506928	3.2188758248682	-1.6094379124341	3.86283276123737
Suchomimus lateral	'Middle Cretaceous'	2.9391619220656	2.72129542785223	-0.217866494213366	1.20301996957066	3.31418600467253	-1.70474809223843	4.14218189163626
Suchomimus lateral	'Middle Cretaceous'	3.03495298670727	2.89591193827178	-0.139041048435492	1.00704509514262	3.29583686600433	-1.68639895357023	4.04199808184989
Suchomimus lateral	'Middle Cretaceous'	2.92852352386054	2.58776403522771	-0.340759488632833	1.03533263020762	3.55534806148941	-1.94591014905531	3.96385615406816
Suchomimus lateral	'Middle Cretaceous'	2.95491027903374	2.66722820658195	-0.287682072451781	1.04035032496447	3.36729582998647	-1.75785791755237	3.9952606039982
Sinraptor	Late Jurassic	3.19417321222783	2.50959926237837	-0.684573949849457	0.890794188181675	2.30258509299405	-0.693147180559945	4.0849674004095
Sinraptor	Late Jurassic	3.28203839982584	2.31648799816304	-0.965550401662804	0.867898535819965	2.30258509299405	-0.693147180559945	4.14993693564581
Sinraptor	Late Jurassic	3.2861605716738	2.32434658477556	-0.961813986898239	0.809349977188273	2.30258509299405	-0.693147180559945	4.09551054886207
Sinraptor	Late Jurassic	3.28952066443753	2.18380155700408	-1.10571910743345	0.734759023336281	2.4423470353692	-0.832909122935104	4.02427968777381
Sinraptor	Late Jurassic	2.69192081917233	1.89911798754855	-0.792802831623772	0.381697993038736	2.70805020110221	-1.09861228866811	3.07361881221106
Sinraptor	Late Jurassic	3.05069383162797	2.10778601468898	-0.942907816938987	0.560494314770099	2.4423470353692	-0.832909122935104	3.61118814639806
Sinraptor	Late Jurassic	2.94443897916644	2.26176309847379	-0.68267588069265	0.758096801394981	2.35137525716348	-0.741937344729377	3.70253578056142
Sinraptor	Late Jurassic	2.97450863710236	2.24918431626693	-0.725324320835434	0.674069520238046	2.4423470353692	-0.832909122935104	3.64857815734041
Sinraptor	Late Jurassic	2.72981169288372	2.32238772029023	-0.407423972593497	0.744945891886461	2.39789527279837	-0.78845736036427	3.47475758477018
Sinraptor	Late Jurassic	2.83790818836042	2.43009841329301	-0.407809775067418	0.799677971365962	2.39789527279837	-0.78845736036427	3.63758615972639
Sinraptor	Late Jurassic	2.99021709286588	2.35517754311322	-0.635039549752665	0.697912079857351	2.39789527279837	-0.78845736036427	3.68812917272323
Allosaurus mesial	Late Jurassic	2.52252351335931	1.79175946922805	-0.730764044131252	0.832629929801441	2.30258509299405	-0.693147180559945	3.35515344316075
Allosaurus mesial	Late Jurassic	2.484906649788	2.40423874672055	-0.0806679030674548	0.544743841969451	2.30258509299405	-0.693147180559945	3.02965049175745
Allosaurus mesial	Late Jurassic	2.56802155649851	2.22786154679811	-0.340160009700398	0.727074294281103	2.39789527279837	-0.78845736036427	3.29509585077961
Allosaurus mesial	Late Jurassic	3.01357219168232	2.50878592357794	-0.504786268104379	0.889813620350161	2.19722457733622	-0.587786664902119	3.90338581203248
Allosaurus mesial	Late Jurassic	2.77321352700862	2.10778601468898	-0.665427512319645	0.754616505586898	2.52572864430826	-0.916290731874155	3.52783003259552
Allosaurus mesial	Late Jurassic	2.81839825827108	2.76568998054862	-0.0527082777224508	0.82835626954219	2.2512917986065	-0.641853886172395	3.64675452781327
Allosaurus mesial	Late Jurassic	2.81780106506133	2.65815943148875	-0.159641633572584	0.763771536064098	2.30258509299405	-0.693147180559945	3.58157260112543
Allosaurus mesial	Late Jurassic	2.83085763036376	2.72654478373837	-0.104312846625383	0.952194993767429	2.30258509299405	-0.693147180559945	3.78305262413119
Allosaurus mesial	Late Jurassic	2.79728133483015	2.69192081917233	-0.105360515657826	0.879525538049514	2.36273901581379	-0.753301103379692	3.67680687287967
Allosaurus mesial	Late Jurassic	2.34851402488245	2.18380155700408	-0.164712467878367	0.955805281803223	2.35137525716348	-0.741937344729377	3.30431930668567
Allosaurus lateral	Late Jurassic	2.44408465526775	2.13060982825424	-0.31347482701351	0.802017155854047	2.62103882411258	-1.01160091167848	3.24610181112179
Allosaurus lateral	Late Jurassic	1.69927861643389	1.85473426838944	0.155455651955554	0.80787864228893	2.56494935746154	-0.955511445027436	2.50715725872282
Allosaurus lateral	Late Jurassic	2.04640168760164	1.80335860507141	-0.243043082530229	0.903286647450949	2.60268968544438	-0.993251773010283	2.94968833505258
Allosaurus lateral	Late Jurassic	2.54553127160444	2.46809953147162	-0.077431740132816	0.60077386042893	2.30258509299405	-0.693147180559945	3.14630513203337
Allosaurus lateral	Late Jurassic	2.64830019669644	2.58701187272515	-0.0612883239712822	0.780188045201623	2.30258509299405	-0.693147180559945	3.42848824189806
Allosaurus lateral	Late Jurassic	2.68648602318637	2.41858876875035	-0.267897254436018	0.687682686087867	2.45616418092235	-0.846726268488246	3.37416870927424
Allosaurus lateral	Late Jurassic	2.70404217970467	1.96990565461153	-0.734136525093142	0.744992531371644	2.57451880847769	-0.965080896043587	3.44903471107632
Allosaurus lateral	Late Jurassic	3.11750733047991	2.48906465993666	-0.628442670543248	0.743011832081119	2.4423470353692	-0.832909122935104	3.86051916256103
Allosaurus lateral	Late Jurassic	3.02383370366487	2.63404478779171	-0.389788915873152	0.832465152990919	2.52572864430826	-0.916290731874155	3.85629885665578
Allosaurus lateral	Late Jurassic	2.92691795755363	2.598235335095	-0.328682622458628	0.813604729712143	2.35137525716348	-0.741937344729377	3.74052268726577
Allosaurus mesial	Late Jurassic	2.70001802940495	2.85070650150373	0.150688472098787	0.825459752767547	2.19722457733622	-0.587786664902119	3.52547778217249
Allosaurus mesial	Late Jurassic	2.88591740754678	2.7330679640775	-0.152849443469287	0.807949588078191	2.30258509299405	-0.693147180559945	3.69386699562498
Allosaurus mesial	Late Jurassic	2.39151130218845	2.53051716104005	0.139005858851605	0.837314853532922	2.32727770558442	-0.717839793150317	3.22882615572137
Allosaurus mesial	Late Jurassic	2.87016905057865	2.67345875633259	-0.196710294246054	0.728238500371215	2.30258509299405	-0.693147180559945	3.59840755094986
Allosaurus mesial	Late Jurassic	2.36743606531366	2.25444471766611	-0.112991347647551	0.811866984434716	2.484906649788	-0.8754687373539	3.17930304974838
Allosaurus lateral	Late Jurassic	3.14974008603334	2.3767644911683	-0.772975594865041	0.666652688379557	2.39789527279837	-0.78845736036427	3.8163927744129
Allosaurus lateral	Late Jurassic	2.81780106506133	2.11021320034659	-0.70758786471474	0.557736569820248	2.484906649788	-0.8754687373539	3.37553763488158
Allosaurus lateral	Late Jurassic	2.74919214443339	2.31154483436552	-0.437647310067868	0.831823663804606	2.484906649788	-0.8754687373539	3.58101580823799
Allosaurus lateral	Late Jurassic	3.00963517872298	2.59525470695687	-0.414380471766117	0.832394454884629	2.52572864430826	-0.916290731874155	3.71552138506036
Allosaurus lateral	Late Jurassic	3.0777729838902	2.63977136034892	-0.438001623541285	0.774924555453131	2.60268968544438	-0.993251773010283	3.85269753934333
Allosaurus lateral	Late Jurassic	2.78747733473353	2.08069076108027	-0.706786573653264	0.685110043015296	2.56494935746154	-0.955511445027436	3.47258737774883
Allosaurus lateral	Late Jurassic	3.02723094061336	2.5564518169511	-0.470779123662266	0.780763994390736	2.52572864430826	-0.916290731874155	3.8079949350041
Allosaurus lateral	Late Jurassic	3.12982600803469	2.7638002162067	-0.366025791827988	0.779593611523341	2.35137525716348	-0.741937344729377	3.90941961955803
Allosaurus lateral	Late Jurassic	2.70738331211451	1.99197551589856	-0.715407796215946	0.694480514090809	2.30258509299405	-0.693147180559945	3.40186382620532
Allosaurus lateral	Late Jurassic	2.72261035243354	1.95160817016995	-0.771002182263589	0.788337893187735	2.39789527279837	-0.78845736036427	3.51094824562127
Allosaurus lateral	Late Jurassic	2.49155119250667	2.00821403239147	-0.483337160115201	0.744378386927359	2.86220088092947	-1.25276296849537	3.23592957943403
Allosaurus lateral	Late Jurassic	2.64333388638252	2.02683159140754	-0.61650229497498	0.706570200892086	2.63905732961526	-1.02961941718116	3.3499040872746
Allosaurus lateral	Late Jurassic	2.69327491552006	1.97546895129686	-0.717805964223198	0.546187542956533	2.70805020110221	-1.09861228866811	3.23946245847659
Allosaurus lateral	Late Jurassic	2.85186190313429	2.56725439113675	-0.284607511997535	0.792281657138256	2.4423470353692	-0.832909122935104	3.64414356027254
Allosaurus lateral	Late Jurassic	2.46555392127219	2.11142458753289	-0.354129333739299	0.784820570655386	2.60268968544438	-0.993251773010283	3.25037449192757
Allosaurus lateral	Late Jurassic	2.36368019235386	2.27931646605469	-0.0843637262991653	0.839878928402451	2.39789527279837	-0.78845736036427	3.20355912075631
Allosaurus lateral	Late Jurassic	2.77881927199042	2.62611681833952	-0.152702453650893	0.931087549315595	2.39789527279837	-0.78845736036427	3.70990682130601
Allosaurus lateral	Late Jurassic	2.81540871942271	2.59525470695687	-0.220154012465844	0.713888664866762	2.39789527279837	-0.78845736036427	3.52929738428947
Allosaurus lateral	Late Jurassic	2.92852352386054	1.93152141160321	-0.997002112257327	0.534082485930258	2.59001713419062	-0.980579221756517	3.4626060097908
Allosaurus lateral	Late Jurassic	2.88480071284671	2.85070650150373	-0.0340942113429759	0.791499959060367	2.484906649788	-0.8754687373539	3.67630067190708
Allosaurus mesial	Late Jurassic	2.53369681395743	2.67414864942653	0.140451835469097	0.986763988531541	2.30258509299405	-0.693147180559945	3.52046080248897
Allosaurus mesial	Late Jurassic	2.7408400239252	2.54944517092557	-0.191394852999629	0.808777362855228	2.39789527279837	-0.78845736036427	3.54961738678043
Allosaurus mesial	Late Jurassic	2.64262239577975	2.52732736567195	-0.115295030107802	0.892814461090603	2.30258509299405	-0.693147180559945	3.53543685687036
Allosaurus mesial	Late Jurassic	2.54866361559075	2.35137525716348	-0.197288358427274	0.983562028477808	2.30258509299405	-0.693147180559945	3.53222564406856
Allosaurus mesial	Late Jurassic	2.61958321977988	2.36555989215543	-0.254023327624446	0.882665405952003	2.39789527279837	-0.78845736036427	3.50224862573188
Allosaurus mesial	Late Jurassic	2.88759011493429	2.87469394517693	-0.012896169757353	0.706978659708407	2.2512917986065	-0.641853886172395	3.5945687746427
Allosaurus lateral	Late Jurassic	3.10009228887823	2.27624111765444	-0.82385117122379	0.676569078619236	2.39789527279837	-0.78845736036427	3.77666136749747
Allosaurus mesial	Late Jurassic	2.77881927199042	2.72785282839839	-0.0509664435920276	0.744595742395987	2.30258509299405	-0.693147180559945	3.5234150143864
Allosaurus mesial	Late Jurassic	2.77258872223978	2.68102152871429	-0.0915671935254905	0.750531263379179	2.33214389523559	-0.72270598280149	3.52311998561896
Allosaurus mesial	Late Jurassic	2.7408400239252	2.70136121295141	-0.0408219945202552	0.86288995514704	2.30258509299405	-0.693147180559945	3.60576954739093
Allosaurus mesial	Late Jurassic	2.79116510781272	2.60268968544438	-0.188475422368333	0.838229699466327	2.30258509299405	-0.693147180559945	3.62939480727904
Allosaurus mesial	Late Jurassic	2.86220088092947	2.54944517092557	-0.312755710003897	0.797507195884188	2.39789527279837	-0.78845736036427	3.65970807681366
Fukuiraptor lateral	Early Cretaceous	2.89037175789616	2.01490302054226	-0.8754687373539	1.02165124753198	2.52572864430826	-0.916290731874155	3.91202300542815
Fukuiraptor lateral	Early Cretaceous	2.85647020622048	2.01490302054226	-0.841567185678219	0.652085693762171	2.80336038090653	-1.19392246847243	3.50855589998265
Fukuiraptor lateral	Early Cretaceous	2.19722457733622	1.62924053973028	-0.567984037605939	0.635988766719997	2.83321334405622	-1.22377543162212	2.83321334405622
Fukuiraptor lateral	Early Cretaceous	2.47653840011748	1.7404661748405	-0.736072225276979	1.019969161349	2.86220088092947	-1.25276296849537	3.49650756146648
Fukuiraptor lateral	Early Cretaceous	2.73436750941958	1.80828877117927	-0.926078738240318	0.709250588126524	2.63905732961526	-1.02961941718116	3.44361809754611
Fukuiraptor lateral	Early Cretaceous	2.4423470353692	1.7227665977411	-0.719580437628101	0.491509834466699	2.77258872223978	-1.16315080980568	2.9338568698359
Fukuiraptor lateral	Early Cretaceous	2.34180580614733	1.52605630349505	-0.815749502652278	0.191891007810105	2.80336038090653	-1.19392246847243	2.53369681395743
Fukuiraptor lateral	Early Cretaceous	2.484906649788	1.6094379124341	-0.8754687373539	0.432864082296279	2.77258872223978	-1.16315080980568	2.91777073208428
Fukuiraptor lateral	Early Cretaceous	2.29253475714054	1.43508452528932	-0.857450231851222	0.59783700075562	2.89037175789616	-1.28093384546206	2.89037175789616
Fukuiraptor lateral	Early Cretaceous	2.76631910922619	1.7227665977411	-1.04355251148508	0.760041415389975	2.56494935746154	-0.955511445027436	3.52636052461616
Fukuiraptor lateral	Early Cretaceous	2.35137525716348	1.7227665977411	-0.628608659422374	0.784118958765672	2.77258872223978	-1.16315080980568	3.13549421592915
Fukuiraptor lateral	Early Cretaceous	3.09104245335832	2.01490302054226	-1.07613943281605	0.912647740595654	2.52572864430826	-0.916290731874155	4.00369019395397
Fukuiraptor lateral	Early Cretaceous	1.6094379124341	0.832909122935104	-0.776528789498996	0.182321556793955	3.09104245335832	-1.48160454092422	1.79175946922805
Australovenator	'Middle Cretaceous'	1.98787434815435	1.56861591791385	-0.4192584302405	0.53785429615391	2.70805020110221	-1.09861228866811	2.52572864430826
Australovenator	'Middle Cretaceous'	1.91692261218206	1.79175946922805	-0.125163142954006	0.722134717433198	2.70805020110221	-1.09861228866811	2.63905732961526
Australovenator	'Middle Cretaceous'	2.23001440015921	1.70474809223843	-0.525266307920785	0.380055392582796	2.70805020110221	-1.09861228866811	2.61006979274201
Australovenator	'Middle Cretaceous'	2.12823170584927	1.45861502269952	-0.669616683149751	0.421213465076303	2.70805020110221	-1.09861228866811	2.54944517092557
Australovenator	'Middle Cretaceous'	2.30258509299405	1.82454929205105	-0.478035800943	0.609765571620894	2.70805020110221	-1.09861228866811	2.91235066461494
Australovenator	'Middle Cretaceous'	2.2512917986065	1.87180217690159	-0.379489621704904	0.55206858230004	2.70805020110221	-1.09861228866811	2.80336038090653
Australovenator	'Middle Cretaceous'	2.34180580614733	1.7404661748405	-0.601339631306822	0.455475528682826	2.70805020110221	-1.09861228866811	2.79728133483015
Australovenator	'Middle Cretaceous'	2.24070968927596	1.75785791755237	-0.482851771723585	0.426518517305997	2.70805020110221	-1.09861228866811	2.66722820658195
Australovenator	'Middle Cretaceous'	1.66770682055808	1.41098697371026	-0.256719846847814	0.529517756778143	2.70805020110221	-1.09861228866811	2.19722457733622
Australovenator	'Middle Cretaceous'	2.27212588550934	1.97408102602201	-0.298044859487327	0.531234495397198	2.70805020110221	-1.09861228866811	2.80336038090653
Australovenator	'Middle Cretaceous'	2.11625551480255	2.32238772029023	0.206132205487673	0.762942942495487	2.30258509299405	-0.693147180559945	2.87919845729804
Acrocanthosaurus lateral	'Middle Cretaceous'	3.42426265459315	2.94443897916644	-0.479823675426711	1.13381592386109	2.484906649788	-0.8754687373539	4.55807857845424
Acrocanthosaurus lateral	'Middle Cretaceous'	3.13983261752775	2.36085400111802	-0.778978616409727	0.936008473129793	2.63905732961526	-1.02961941718116	4.07584109065754
Acrocanthosaurus lateral	'Middle Cretaceous'	3.66022274486413	3.00963517872298	-0.650587566141149	0.840253370009294	2.56494935746154	-0.955511445027436	4.50047611487343
Acrocanthosaurus lateral	'Middle Cretaceous'	3.65764675168284	3.09919098192222	-0.558455769760617	0.895808998618575	2.56494935746154	-0.955511445027436	4.55345575030141
Acrocanthosaurus lateral	'Middle Cretaceous'	3.32934327789417	2.92262380173335	-0.406719476160819	0.969029971782457	2.70805020110221	-1.09861228866811	4.29837324967663
Acrocanthosaurus lateral	'Middle Cretaceous'	3.49559805708364	3.06292352309431	-0.432674533989325	0.697837407782692	2.484906649788	-0.8754687373539	4.19343546486633
Acrocanthosaurus lateral	'Middle Cretaceous'	3.63363097988346	3.07315617051879	-0.560474809364663	0.888483630967308	2.70805020110221	-1.09861228866811	4.52211461085077
Acrocanthosaurus lateral	'Middle Cretaceous'	3.5034530823665	2.93545134266906	-0.568001739697442	0.7593676298275	2.4423470353692	-0.832909122935104	4.262820712194
Acrocanthosaurus lateral	'Middle Cretaceous'	3.68512240523622	3.08922261664133	-0.595899788594894	0.829356915467363	2.63905732961526	-1.02961941718116	4.51447932070359
Acrocanthosaurus lateral	'Middle Cretaceous'	3.69759139471596	2.99322914333587	-0.704362251380085	0.793065404483373	2.63905732961526	-1.02961941718116	4.49065679919933
Acrocanthosaurus lateral	'Middle Cretaceous'	3.45125658153489	2.94968833505258	-0.501568246482308	0.844803584587798	2.67414864942653	-1.06471073699243	4.29606016612269
Acrocanthosaurus lateral	'Middle Cretaceous'	3.3833727967496	2.7459880404426	-0.637384756307001	0.754669620738217	2.70805020110221	-1.09861228866811	4.13804241748782
Acrocanthosaurus lateral	'Middle Cretaceous'	3.45442214289945	2.94233149682688	-0.512090646072577	0.959829639069165	2.70805020110221	-1.09861228866811	4.41425178196862
Acrocanthosaurus lateral	'Middle Cretaceous'	3.40419289064195	2.8541687092322	-0.55002418140975	0.858205256576397	2.70805020110221	-1.09861228866811	4.26239814721835
Acrocanthosaurus lateral	'Middle Cretaceous'	3.43043250693049	2.77633170851862	-0.654100798411875	0.710636595464479	2.70805020110221	-1.09861228866811	4.14106910239497
Acrocanthosaurus lateral	'Middle Cretaceous'	3.43592081772054	2.82137888640921	-0.614541931311328	0.586569640733576	2.70805020110221	-1.09861228866811	4.02249045845412
Acrocanthosaurus lateral	'Middle Cretaceous'	3.32970137995709	2.61227324570844	-0.717428134248644	0.525962891801676	2.70805020110221	-1.09861228866811	3.85566427175876
Acrocanthosaurus lateral	'Middle Cretaceous'	3.21366225781531	2.60564826748413	-0.608013990331185	0.466680865276337	2.77258872223978	-1.16315080980568	3.68034312309165
Acrocanthosaurus lateral	'Middle Cretaceous'	2.99922616280825	2.44321622273379	-0.556009940074456	0.371855594949285	2.70805020110221	-1.09861228866811	3.37108175775753
Acrocanthosaurus lateral	'Middle Cretaceous'	3.43688622407066	2.99623214859564	-0.44065407547502	0.859173942052028	2.65042108826557	-1.04098317583147	4.29606016612269
Acrocanthosaurus lateral	'Middle Cretaceous'	3.47413800606387	2.80517691183293	-0.668961094230938	0.752257687069101	2.56494935746154	-0.955511445027436	4.22639569313297
Acrocanthosaurus lateral	'Middle Cretaceous'	3.45600117370283	2.79606107842492	-0.659940095277906	0.894792758539954	2.60268968544438	-0.993251773010283	4.35079393224278
Acrocanthosaurus lateral	'Middle Cretaceous'	3.43269604872153	2.89480635496403	-0.537889693757496	0.662648013833658	2.52572864430826	-0.916290731874155	4.21316409756408
Acrocanthosaurus lateral	'Middle Cretaceous'	3.49012359085656	2.72063731660768	-0.769486274248875	0.267815399188874	2.55022611590864	-0.940788203474543	4.09534406255518
Acrocanthosaurus lateral	'Middle Cretaceous'	3.28578653015083	2.86562358820697	-0.420162941943857	0.850978747955225	2.65324196460721	-1.04380405217311	4.13676527810605
Acrocanthosaurus lateral	'Middle Cretaceous'	3.56218180106798	3.0248055210397	-0.537376280028281	0.810173213909172	2.59525470695687	-0.985816794522765	4.37235501497715
Acrocanthosaurus lateral	'Middle Cretaceous'	3.60004824040732	3.02723094061336	-0.572817299793959	0.866893826297328	2.61006979274201	-1.00063188030791	4.46694206670465
Acrocanthosaurus lateral	'Middle Cretaceous'	3.73933489760243	3.03206420280138	-0.707270694801048	0.794124440831661	2.55722731136763	-0.947789398933526	4.53345933843409
Acrocanthosaurus lateral	'Middle Cretaceous'	3.11039934853212	2.38600670113312	-0.724392647398999	0.409765552194082	2.77258872223978	-1.16315080980568	3.5201649007262
Acrocanthosaurus lateral	'Middle Cretaceous'	3.61657754235853	3.0652583362026	-0.55131920615593	0.891530930786429	2.72785282839839	-1.11841491596429	4.50810847314496
Acrocanthosaurus lateral	'Middle Cretaceous'	3.70843695332947	2.88256357544835	-0.825873377881114	0.701934154353557	2.484906649788	-0.8754687373539	4.41037110768302
Acrocanthosaurus lateral	'Middle Cretaceous'	3.46385914278687	2.81720351499873	-0.646655627788134	0.737544491728642	2.70136121295141	-1.09192330051731	4.20140363451551
Acrocanthosaurus lateral	'Middle Cretaceous'	3.37108175775753	2.96165829322024	-0.409423464537292	0.886231632742709	2.4423470353692	-0.832909122935104	4.25731339050024
Acrocanthosaurus lateral	'Middle Cretaceous'	3.42100000895834	2.93119375241642	-0.489806256541915	0.681312722912942	2.56494935746154	-0.955511445027436	4.10231273187128
Acrocanthosaurus lateral	'Middle Cretaceous'	3.43720781918519	2.84432781939476	-0.59287999979043	0.734869091577264	2.80336038090653	-1.19392246847243	4.17207691076245
Acrocanthosaurus lateral	'Middle Cretaceous'	3.26116873705845	2.80819714970715	-0.452971587351303	0.500263909737193	2.58776403522771	-0.978326122793608	3.76143264679564
Acrocanthosaurus lateral	'Middle Cretaceous'	3.34144737725638	2.66374994220563	-0.677697435050751	0.518650555306845	2.67414864942653	-1.06471073699243	3.86009793256323
Acrocanthosaurus lateral	'Middle Cretaceous'	3.21727454350123	2.58173083442354	-0.635543709077687	0.445260935273107	2.7408400239252	-1.1314021114911	3.66253547877433
Acrocanthosaurus lateral	'Middle Cretaceous'	3.01651481273652	2.43886271128659	-0.577652101449926	0.483924403575285	2.70805020110221	-1.09861228866811	3.5004392163118
Acrocanthosaurus lateral	'Middle Cretaceous'	2.7324175575505	2.2082744135228	-0.5241431440277	0.042668044887864	2.81540871942271	-1.20597080698861	2.77508560243837
Acrocanthosaurus lateral	'Middle Cretaceous'	3.36660593689254	2.80578168959555	-0.560824247296991	0.855105221250005	2.86220088092947	-1.25276296849537	4.22171115814254
Acrocanthosaurus lateral	'Middle Cretaceous'	3.44521426707893	2.8160073426073	-0.629206924471627	0.68433655087779	2.54944517092557	-0.940007258491471	4.12955081795672
Carcharodontosaurus lateral	'Middle Cretaceous'	3.72472910700763	2.71800053195538	-1.00672857505226	0.538091605186369	2.19722457733622	-0.587786664902119	4.262820712194
Carcharodontosaurus lateral	'Middle Cretaceous'	3.71454720086251	2.70001802940495	-1.01452917145757	0.58897720565641	2.19722457733622	-0.587786664902119	4.30352440651892
Carcharodontosaurus lateral	'Middle Cretaceous'	3.71770983578181	2.70001802940495	-1.01769180637687	0.575075665114125	2.19722457733622	-0.587786664902119	4.29278550089594
Carcharodontosaurus lateral	'Middle Cretaceous'	3.68662691906064	2.67345875633259	-1.01316816272805	0.617303029876817	2.10413415427021	-0.494696241836107	4.30392994893746
Carcharodontosaurus lateral	'Middle Cretaceous'	3.72641605764266	2.71403227277976	-1.0123837848629	0.664074655443349	2.30258509299405	-0.693147180559945	4.39049071308601
Carcharodontosaurus lateral	'Middle Cretaceous'	3.84267292729335	2.82612948916781	-1.01654343812554	0.737692139775767	2.19722457733622	-0.587786664902119	4.58036506706912
Carcharodontosaurus lateral	'Middle Cretaceous'	3.70376806660769	2.83907846350861	-0.864689603099073	0.572898052408368	2.14006616349627	-0.53062825106217	4.27666611901606
Carcharodontosaurus lateral	'Middle Cretaceous'	3.72328088083127	2.8094026953625	-0.913878185468771	0.567178560317122	2.2512917986065	-0.641853886172395	4.29045944114839
Carcharodontosaurus lateral	'Middle Cretaceous'	3.71600812150219	2.7408400239252	-0.975168097576988	0.51809838309507	2.19722457733622	-0.587786664902119	4.23410650459726
Carcharodontosaurus lateral	'Middle Cretaceous'	3.6988297849671	2.76631910922619	-0.932510675740919	0.694384039097342	2.30258509299405	-0.693147180559945	4.39321382406445
Carcharodontosaurus lateral	'Middle Cretaceous'	3.80888224650863	2.82137888640921	-0.987503360099419	0.821955686228036	2.14006616349627	-0.53062825106217	4.63083793273667
Carcharodontosaurus lateral	'Middle Cretaceous'	3.7796338173824	3.11794990627824	-0.66168391110416	0.663017439107916	2.35137525716348	-0.741937344729377	4.44265125649032
Carcharodontosaurus lateral	'Middle Cretaceous'	3.40452517175483	2.96010509591084	-0.44442007584399	0.699769721320439	2.4423470353692	-0.832909122935104	4.10429489307527
Carcharodontosaurus lateral	'Middle Cretaceous'	3.46885603013597	2.90142159408275	-0.567434436053221	0.741788987782291	2.63905732961526	-1.02961941718116	4.21064501791826
Carcharodontosaurus lateral	'Middle Cretaceous'	3.76861442213279	3.15742586255198	-0.611188559580812	0.82902749743451	2.07944154167984	-0.470003629245736	4.5976419195673
Carcharodontosaurus lateral	'Middle Cretaceous'	3.44137917129499	2.6686161318568	-0.772763039438184	0.605524316326977	2.35137525716348	-0.741937344729377	4.04690348762196
Carcharodontosaurus lateral	'Middle Cretaceous'	3.28428896341643	2.61227324570844	-0.672015717707992	0.453618721764858	2.39789527279837	-0.78845736036427	3.73790768518129
Dilong lateral	Late Jurassic	1.3297240096315	0.582215619852664	-0.747508389778833	0.616186139423817	3.31418600467253	-1.70474809223843	1.94591014905531
Dilong lateral	Late Jurassic	1.05779029414785	0.285178942233662	-0.772611351914192	0.514983633914655	3.31418600467253	-1.70474809223843	1.57277392806251
Dilong lateral	Late Jurassic	0.970778917158225	0.631271776841858	-0.339507140316367	0.675954780019573	3.35863776724336	-1.74919985480926	1.6467336971778
Dilong lateral	Late Jurassic	0.985816794522765	0.770108221696074	-0.215708572826692	1.00205755363158	3.31418600467253	-1.70474809223843	1.98787434815435
Dilong lateral	Late Jurassic	1.26129787094521	0.858661619037519	-0.402636251907687	0.721081957891499	3.31418600467253	-1.70474809223843	1.9823798288367
Dilong lateral	Late Jurassic	1.19392246847243	0.553885113226438	-0.640037355245997	0.606135803570316	3.25809653802148	-1.64865862558738	1.80005827204275
Dilong lateral	Late Jurassic	1.02961941718116	0.3293037471426	-0.700315670038558	0.728238500371216	3.2188758248682	-1.6094379124341	1.75785791755237
Dilong lateral	Late Jurassic	0.943905898907128	0.683096844706444	-0.260809054200685	0.592961320692137	3.31418600467253	-1.70474809223843	1.53686721959926
Dilong lateral	Late Jurassic	1.07158361628019	0.488580014818671	-0.583003601461519	0.693147180559945	3.2188758248682	-1.6094379124341	1.76473079684014
Dilong lateral	Late Jurassic	1.05779029414785	0.29266961396282	-0.765120680185034	0.367724780125318	3.17805383034795	-1.56861591791385	1.42551507427317
Raptorex lateral	Early Cretaceous	2.2512917986065	1.56861591791385	-0.68267588069265	0.570087087802718	2.63905732961526	-1.02961941718116	2.82137888640921
Raptorex lateral	Early Cretaceous	2.28238238567653	1.43508452528932	-0.847297860387204	0.682890680392756	2.77258872223978	-1.16315080980568	2.96527306606928
Raptorex lateral	Early Cretaceous	2.09186406167839	1.19392246847243	-0.897941593205959	0.210721031315653	2.91777073208428	-1.30833281965018	2.30258509299405
Raptorex lateral	Early Cretaceous	2.00148000021012	1.22377543162212	-0.777704568588008	0.396415272588246	2.99573227355399	-1.38629436111989	2.39789527279837
Raptorex lateral	Early Cretaceous	2.26176309847379	1.33500106673234	-0.926762031741451	0.398496438792071	2.90853906185161	-1.29910114941751	2.66025953726586
Raptorex lateral	Early Cretaceous	2.18605127673809	1.1314021114911	-1.05464916524699	0.453006052877164	2.89037175789616	-1.28093384546206	2.63905732961526
Raptorex lateral	Early Cretaceous	2.37024374146786	1.38629436111989	-0.98394938034797	0.579444593584724	2.70805020110221	-1.09861228866811	2.94968833505258
Raptorex lateral	Early Cretaceous	2.33214389523559	1.54756250871601	-0.784581386519577	0.721857286442377	2.83321334405622	-1.22377543162212	3.05400118167797
Raptorex lateral	Early Cretaceous	2.07944154167984	1.58923520511658	-0.490206336563255	0.854415328156068	2.7408400239252	-1.1314021114911	2.9338568698359
Raptorex lateral	Early Cretaceous	2.19722457733622	1.28093384546206	-0.916290731874155	0.398030129620646	2.8130106367387	-1.2035727243046	2.59525470695687
Raptorex lateral	Early Cretaceous	1.94591014905531	1.43508452528932	-0.510825623765991	0.707331815551902	2.70805020110221	-1.09861228866811	2.65324196460721
Raptorex lateral	Early Cretaceous	2.16332302566054	1.09861228866811	-1.06471073699243	0.321583624127462	2.91777073208428	-1.30833281965018	2.484906649788
Alioramus lateral	Late Cretaceous	2.52091708731103	1.90210752639692	-0.618809560914113	0.60803403002918	2.60268968544438	-0.993251773010283	3.12895111734021
Alioramus lateral	Late Cretaceous	2.4832385926873	1.79175946922805	-0.691479123459248	0.443143602731894	2.70805020110221	-1.09861228866811	2.9263821954192
Alioramus lateral	Late Cretaceous	2.48407296903942	1.72097928716701	-0.763093681872415	0.417348625043327	2.70805020110221	-1.09861228866811	2.90142159408275
Alioramus lateral	Late Cretaceous	2.6159349121944	2.06178660644112	-0.554148305753289	0.91277578976671	2.60268968544438	-0.993251773010283	3.52871070196111
Alioramus lateral	Late Cretaceous	2.89203703721523	2.12584791449399	-0.766189122721234	0.792834395501172	2.56494935746154	-0.955511445027436	3.6848714327164
Alioramus lateral	Late Cretaceous	2.81120829320484	1.83258146374831	-0.978626829456526	0.64542379534542	2.63905732961526	-1.02961941718116	3.45663208855026
Alioramus lateral	Late Cretaceous	2.76064265122138	1.79009141212736	-0.970551239094023	0.516124652062598	2.63905732961526	-1.02961941718116	3.27676730328398
Alioramus lateral	Late Cretaceous	2.73954886816158	1.75958057086382	-0.979968297297761	0.447216902788386	2.77258872223978	-1.16315080980568	3.18676577094997
Alioramus lateral	Late Cretaceous	2.53844741671603	1.59330853050422	-0.945138886211813	0.449756590417169	2.77258872223978	-1.16315080980568	2.9882040071332
Alioramus lateral	Late Cretaceous	2.39059597031676	1.52605630349505	-0.86453966682171	0.387601990687533	2.70805020110221	-1.09861228866811	2.77819796100429
Alioramus lateral	Late Cretaceous	2.59897910604785	1.90805992492422	-0.690919181123632	0.555464858660964	2.63905732961526	-1.02961941718116	3.15444396470881
Alioramus lateral	Late Cretaceous	2.4932054526027	1.97269117173296	-0.52051428086974	0.758718226311706	2.60268968544438	-0.993251773010283	3.2519236789144
Alioramus lateral	Late Cretaceous	2.57413778351594	1.7227665977411	-0.85137118577484	0.560051233185064	2.77258872223978	-1.16315080980568	3.13418901670101
Alioramus lateral	Late Cretaceous	2.52252351335931	1.70292825552144	-0.819595257837868	0.492521071227057	2.77258872223978	-1.16315080980568	3.01504458458636
Alioramus lateral	Late Cretaceous	2.50878592357794	1.70292825552144	-0.805857668056504	0.473861110427392	2.63905732961526	-1.02961941718116	2.98264703400534
Alioramus lateral	Late Cretaceous	2.25654115449264	1.51292701205326	-0.743614142439382	0.309177138031775	2.94443897916644	-1.33500106673234	2.56571829252441
Gorgosaurus lateral	Late Cretaceous	3.05776766447344	2.3767644911683	-0.681003173305147	0.623079617943228	2.39789527279837	-0.78845736036427	3.68084728241667
Gorgosaurus lateral	Late Cretaceous	3.05588619637374	2.5564518169511	-0.499434379422642	0.724660446266022	2.484906649788	-0.8754687373539	3.78054664263976
Gorgosaurus lateral	Late Cretaceous	2.99373027088332	2.60712428251225	-0.386605988371068	0.774653284343217	2.63905732961526	-1.02961941718116	3.76838355522654
Gorgosaurus lateral	Late Cretaceous	2.87976009730157	2.03731661537916	-0.842443481922405	0.583159342988582	2.52572864430826	-0.916290731874155	3.46291944029015
Gorgosaurus lateral	Late Cretaceous	2.91668906621354	2.43449016387398	-0.482198902339554	0.694228846430686	2.56494935746154	-0.955511445027436	3.61091791264422
Gorgosaurus lateral	Late Cretaceous	2.87469394517693	2.22028985026722	-0.654404094909719	0.568924152369173	2.70805020110221	-1.09861228866811	3.44361809754611
Gorgosaurus lateral	Late Cretaceous	2.61666563930036	2.17815501461587	-0.438510624684489	0.482976097644145	2.63905732961526	-1.02961941718116	3.0996417369445
Gorgosaurus lateral	Late Cretaceous	3.27638973106881	2.59525470695687	-0.681135024111942	0.728212455652432	2.4423470353692	-0.832909122935104	4.00460218672124
Gorgosaurus lateral	Late Cretaceous	3.02286094094224	2.35801979988215	-0.664841141060097	0.673738636186831	2.39789527279837	-0.78845736036427	3.69659957712907
Gorgosaurus lateral	Late Cretaceous	3.02529107579554	2.68102152871429	-0.344269547081245	0.635703174828865	2.35137525716348	-0.741937344729377	3.6609942506244
Gorgosaurus lateral	Late Cretaceous	3.01062088604774	2.70136121295141	-0.309259673096328	0.738883189882629	2.30258509299405	-0.693147180559945	3.74950407593037
Gorgosaurus lateral	Late Cretaceous	2.8094026953625	2.51769647261099	-0.291706222751506	0.578371665967517	2.39789527279837	-0.78845736036427	3.38777436133001
Gorgosaurus lateral	Late Cretaceous	2.88480071284671	2.53369681395743	-0.351103898889277	0.41103615315762	2.4423470353692	-0.832909122935104	3.29583686600433
Gorgosaurus lateral	Late Cretaceous	2.69665215614984	2.06432790386979	-0.632324252280053	0.67236632714808	2.70805020110221	-1.09861228866811	3.36901848329792
Gorgosaurus lateral	Late Cretaceous	2.68033636253469	2.16561923792089	-0.514717124613806	0.715178235991963	2.70805020110221	-1.09861228866811	3.39551459852666
Gorgosaurus lateral	Late Cretaceous	2.61666563930036	2.01623546577604	-0.600430173524314	0.546697475637584	2.70805020110221	-1.09861228866811	3.16336311493794
Gorgosaurus lateral	Late Cretaceous	2.94496515650034	2.28645571106416	-0.658509445436176	0.799585494984059	2.60268968544438	-0.993251773010283	3.7445506514844
Gorgosaurus lateral	Late Cretaceous	2.78192004966867	2.17588743994809	-0.606032609720577	0.779694053399395	2.7408400239252	-1.1314021114911	3.56161410306806
Gorgosaurus lateral	Late Cretaceous	2.73954886816158	2.09556092355972	-0.643987944601862	0.630845604345529	2.80336038090653	-1.19392246847243	3.37039447250711
Gorgosaurus lateral	Late Cretaceous	2.68375750853317	2.23108909128898	-0.45266841724419	0.669649209292641	2.63905732961526	-1.02961941718116	3.35340671782581
Gorgosaurus lateral	Late Cretaceous	2.6440448711263	1.9154509415706	-0.728593929555693	0.420280193893305	2.83321334405622	-1.22377543162212	3.0643250650196
Daspletosaurus lateral	Late Cretaceous	3.36141651165031	2.98669152890184	-0.374724982748469	0.663756591710491	2.30258509299405	-0.693147180559945	4.0251731033608
Daspletosaurus lateral	Late Cretaceous	3.2722270003652	2.87356463957978	-0.398662360785412	0.524833986593269	2.30258509299405	-0.693147180559945	3.79706098695846
Daspletosaurus lateral	Late Cretaceous	3.19744787745458	2.91560622907471	-0.281841648379874	0.779800912891273	2.30258509299405	-0.693147180559945	3.97724879034585
Daspletosaurus lateral	Late Cretaceous	3.36695094293356	3.01062088604774	-0.356330056885822	0.661609878742534	2.30258509299405	-0.693147180559945	4.0285608216761
Daspletosaurus lateral	Late Cretaceous	3.28802868355652	2.89867056071086	-0.389358122845658	0.492061650610803	2.484906649788	-0.8754687373539	3.78009033416732
Daspletosaurus lateral	Late Cretaceous	3.25308399619794	2.90690105984738	-0.346182936350562	0.743280157663959	2.35137525716348	-0.741937344729377	3.9963641538619
Daspletosaurus lateral	Late Cretaceous	2.8106067894273	2.43097830776244	-0.379628481664858	0.330955932338228	2.70805020110221	-1.09861228866811	3.14156272176553
Daspletosaurus lateral	Late Cretaceous	3.29026582095487	3.01553490085017	-0.274730920104703	0.817323968017248	2.19722457733622	-0.587786664902119	4.10758978897212
Daspletosaurus lateral	Late Cretaceous	3.29583686600433	3.11927645964545	-0.176560406358883	1.01871360354464	2.39789527279837	-0.78845736036427	4.31455046954897
Daspletosaurus lateral	Late Cretaceous	3.1302631665116	2.87976009730157	-0.250503069210027	0.83283310910055	2.30258509299405	-0.693147180559945	3.96309627561215
Daspletosaurus lateral	Late Cretaceous	3.11484775444415	2.81120829320484	-0.303639461239317	0.788538057588329	2.19722457733622	-0.587786664902119	3.90338581203248
Daspletosaurus lateral	Late Cretaceous	3.10548313751311	2.50878592357794	-0.596697213935167	0.739972623642923	2.30258509299405	-0.693147180559945	3.84545576115603
Daspletosaurus lateral	Late Cretaceous	2.95438931001961	2.49897390699944	-0.455415403020173	0.598956748799132	2.39789527279837	-0.78845736036427	3.55334605881874
Daspletosaurus lateral	Late Cretaceous	3.50375396998725	3.1629401925379	-0.34081377744935	0.812132862182089	2.14006616349627	-0.53062825106217	4.31588683216934
Daspletosaurus lateral	Late Cretaceous	3.41805449872858	2.90690105984738	-0.511153438881203	0.676456716272843	2.4423470353692	-0.832909122935104	4.09451121500142
Daspletosaurus lateral	Late Cretaceous	3.20193310413789	2.75937682826755	-0.442556275870338	0.610048547110031	2.52572864430826	-0.916290731874155	3.81198165124792
Albertosaurus lateral	Late Cretaceous	3.1267605359604	2.56494935746154	-0.561811178498858	0.699704581106104	2.39789527279837	-0.78845736036427	3.8264651170665
Albertosaurus lateral	Late Cretaceous	3.4291367503514	2.78439376768954	-0.644742982661853	0.783138984702382	2.19722457733622	-0.587786664902119	4.21227573505378
Albertosaurus lateral	Late Cretaceous	3.24998681989325	2.64971462408925	-0.600272195804007	0.714628635654063	2.39789527279837	-0.78845736036427	3.96461545554732
Albertosaurus lateral	Late Cretaceous	3.42978483851407	2.98163334917449	-0.448151489339579	0.822560126690038	2.19722457733622	-0.587786664902119	4.25234496520411
Albertosaurus lateral	Late Cretaceous	3.50435547376478	2.97246364661464	-0.531891827150145	0.831496323788487	2.19722457733622	-0.587786664902119	4.33585179755327
Albertosaurus lateral	Late Cretaceous	3.52164353473802	2.9274534328007	-0.594190101937326	0.794777342837865	2.19722457733622	-0.587786664902119	4.31642087757589
Albertosaurus lateral	Late Cretaceous	3.36798524745604	2.8094026953625	-0.558582552093544	0.760760741483391	2.19722457733622	-0.587786664902119	4.12874598893943
Albertosaurus lateral	Late Cretaceous	3.45883716110857	2.89092715918786	-0.567910001920705	0.69644569921861	2.30258509299405	-0.693147180559945	4.15528286032718
Albertosaurus lateral	Late Cretaceous	3.38371206732114	2.8130106367387	-0.570701430582439	0.66650643685841	2.30258509299405	-0.693147180559945	4.05021850417955
Albertosaurus lateral	Late Cretaceous	3.08557297755378	2.68239045432163	-0.403182523232148	0.642046304876086	2.484906649788	-0.8754687373539	3.72761928242987
Albertosaurus lateral	Late Cretaceous	2.68239045432163	2.2082744135228	-0.474116040798828	0.547623114957024	2.58399755243223	-0.974559639998131	3.23001356927866
Tyrannosaurus mesial	Late Cretaceous	3.17805383034795	3.58518421777517	0.407130387427226	0.568215107228244	1.96009478404727	-0.350656871613169	4.15339932500342
Tyrannosaurus lateral	Late Cretaceous	3.8168328184244	3.48523211060523	-0.331600707819168	0.727100058092505	2.01490302054226	-0.405465108108164	4.5439328765169
Tyrannosaurus lateral	Late Cretaceous	3.67401959120691	3.302481408723	-0.371538182483915	0.653418853182566	2.11625551480255	-0.506817602368452	4.32743844438948
Tyrannosaurus lateral	Late Cretaceous	3.65221546974235	3.26575941076705	-0.386456058975294	0.632060509587852	2.17475172148416	-0.565313809050061	4.2842759793302
Tyrannosaurus lateral	Late Cretaceous	3.80354652909206	3.48431228837266	-0.3192342407194	0.708630790046864	1.94591014905531	-0.336472236621213	4.51217731913893
Tyrannosaurus lateral	Late Cretaceous	3.86472173231013	3.62647199398532	-0.238249738324814	0.7917117476155	1.94591014905531	-0.336472236621213	4.65643347992563
Tyrannosaurus lateral	Late Cretaceous	3.84460032911071	3.61657754235853	-0.228022786752181	0.845094811947067	1.94591014905531	-0.336472236621213	4.68969514105778
Tyrannosaurus lateral	Late Cretaceous	3.57374914686031	3.1561489949599	-0.417600151900409	0.537780240115897	2.19722457733622	-0.587786664902119	4.1115293869762
Tyrannosaurus lateral	Late Cretaceous	3.32719196835166	2.90032208874933	-0.426869879602327	0.500579484628895	2.30258509299405	-0.693147180559945	3.82777145298056
Tyrannosaurus lateral	Late Cretaceous	2.94233149682688	2.58021682959233	-0.362114667234551	0.449488723022683	2.484906649788	-0.8754687373539	3.39182021984956
Tyrannosaurus mesial	Late Cretaceous	3.19908119754002	3.70770120835452	0.508620010814503	0.610186825203113	1.94591014905531	-0.336472236621213	4.31788803355764
Tyrannosaurus lateral	Late Cretaceous	3.27601201623901	2.95125778345216	-0.324754232786848	0.514746901696097	2.35137525716348	-0.741937344729377	3.79075891793511
Tyrannosaurus lateral	Late Cretaceous	3.95258896717481	3.48645722561298	-0.466131741561829	0.518135122260361	1.87180217690159	-0.262364264467491	4.47072408943517
Tyrannosaurus lateral	Late Cretaceous	3.88650004819706	3.52459425980608	-0.36190578839098	0.600674579553324	1.94591014905531	-0.336472236621213	4.48717462775038
Tyrannosaurus lateral	Late Cretaceous	3.69411572090918	3.30944752305259	-0.384668197856595	0.663746286765401	2.19722457733622	-0.587786664902119	4.35786200767458
Tyrannosaurus lateral	Late Cretaceous	3.54066942694875	3.2468800212778	-0.293789405670951	0.652766037917582	2.07944154167984	-0.470003629245736	4.19343546486633
Tyrannosaurus lateral	Late Cretaceous	3.54645146098166	3.19908119754002	-0.347370263441637	0.605690199966659	2.19722457733622	-0.587786664902119	4.15214166094832
Tyrannosaurus mesial	Late Cretaceous	2.79116510781272	3.57234563785798	0.781180530045268	1.25538879057304	1.94591014905531	-0.336472236621213	4.04655389838575
Tyrannosaurus lateral	Late Cretaceous	3.55534806148941	3.64283551561253	0.0874874541231158	1.01212025731467	2.01490302054226	-0.405465108108164	4.56746831880408
Tyrannosaurus lateral	Late Cretaceous	3.43398720448515	2.32238772029023	-1.11159948419492	0.554996842079128	2.19722457733622	-0.587786664902119	3.98898404656427
Tyrannosaurus lateral	Late Cretaceous	2.68102152871429	1.79175946922805	-0.889262059486236	0.661840275934901	2.63905732961526	-1.02961941718116	3.34286180464919
Tyrannosaurus lateral	Late Cretaceous	3.53222564406856	3.05870707271538	-0.47351857135318	0.573388510411772	2.2512917986065	-0.641853886172395	4.10561415448033
Tyrannosaurus lateral	Late Cretaceous	3.75793899004543	3.34462703017376	-0.41331195987167	0.527989654583114	2.39789527279837	-0.78845736036427	4.28592864462854
Tyrannosaurus lateral	Late Cretaceous	3.62006513811358	3.12763734443393	-0.492427793679647	0.556013009135194	2.34180580614733	-0.732367893713227	4.17607814724877
Tyrannosaurus lateral	Late Cretaceous	3.51809113313365	3.19622113430339	-0.32186999883026	0.491240054761489	2.37954613413017	-0.770108221696074	4.00933118789514
Tyrannosaurus lateral	Late Cretaceous	3.82972776270132	3.51986891137965	-0.309858851321662	0.681131743815534	1.94591014905531	-0.336472236621213	4.51085950651685
Tyrannosaurus lateral	Late Cretaceous	3.67097003357037	3.44201937618241	-0.228950657387958	0.685738793119223	2.19722457733622	-0.587786664902119	4.35670882668959
Tyrannosaurus lateral	Late Cretaceous	3.64362054770832	3.29842610362621	-0.345194444082111	0.673867565827989	2.14006616349627	-0.53062825106217	4.31748811353631
Tyrannosaurus lateral	Late Cretaceous	3.55534806148941	3.28091121578765	-0.27443684570176	0.619039208406224	2.19722457733622	-0.587786664902119	4.17438726989564
Tyrannosaurus lateral	Late Cretaceous	3.44998754583159	3.04452243772342	-0.405465108108164	0.557345639400884	2.14006616349627	-0.53062825106217	4.00733318523247
Tyrannosaurus mesial	Late Cretaceous	2.65815943148875	3.3098128198603	0.651653388371558	0.479364355568997	2.29253475714054	-0.683096844706444	3.7891771754293
Tyrannosaurus mesial	Late Cretaceous	3.07961375753469	3.55162686068756	0.472013103152867	0.520131202861745	2.28238238567653	-0.672944473242426	4.07175806354931
Tyrannosaurus mesial	Late Cretaceous	2.89259151463448	3.4578927253387	0.565301210704223	0.456926367391447	2.14006616349627	-0.53062825106217	3.91481909273015
Tyrannosaurus mesial	Late Cretaceous	2.94601668130806	3.40286266098122	0.456845979673158	0.563648529730999	2.16332302566054	-0.553885113226438	3.96651119071222
Tyrannosaurus lateral	Late Cretaceous	3.82602929226117	3.55449055107528	-0.271538741185886	0.713855427028292	2.04122032885964	-0.431782416425538	4.53988471928946
Tyrannosaurus lateral	Late Cretaceous	3.95085902921334	3.53310245254209	-0.41775657667125	0.676170491127641	1.97408102602201	-0.364643113587909	4.62702952034098
Tyrannosaurus lateral	Late Cretaceous	3.88424062441569	3.4974162394027	-0.386824385012996	0.863296802859319	2.10413415427021	-0.494696241836107	4.74753742727501
Tyrannosaurus lateral	Late Cretaceous	3.90620612010658	3.38709845728265	-0.519107662823928	0.732592246861494	2.07944154167984	-0.470003629245736	4.63879836696808
Tyrannosaurus lateral	Late Cretaceous	3.87432113824413	3.44903471107632	-0.425286427167819	0.678397187741533	1.94591014905531	-0.336472236621213	4.55271832598567
Tyrannosaurus lateral	Late Cretaceous	3.65013862579751	3.30321697330195	-0.346921652495554	0.649864173397785	1.50407739677627	0.105360515657826	4.30000279919529
Tyrannosaurus lateral	Late Cretaceous	3.37587957367787	2.94496515650034	-0.430914417177528	0.506714621059468	2.32238772029023	-0.712949807856125	3.88259419473733
Tyrannosaurus lateral	Late Cretaceous	3.46823278299831	3.08465848274839	-0.383574300249921	0.545263191360466	2.29253475714054	-0.683096844706444	4.01349597435878
Tyrannosaurus lateral	Late Cretaceous	3.05635689537043	2.67896462020711	-0.377392275163312	0.408128225527648	2.63905732961526	-1.02961941718116	3.46448512089807
Tyrannosaurus lateral	Late Cretaceous	3.69361820846111	3.1629401925379	-0.530678015923212	0.500269984097252	2.19722457733622	-0.587786664902119	4.19388819255836
Tyrannosaurus mesial	Late Cretaceous	3.26690379387878	2.90799335924598	-0.358910434632798	0.543529355787731	2.18605127673809	-0.576613364303994	3.81043314966651
Tyrannosaurus mesial	Late Cretaceous	3.7052448082002	3.27184770963431	-0.433397098565894	0.571282412281011	2.10413415427021	-0.494696241836107	4.27652722048121
Tyrannosaurus lateral	Late Cretaceous	3.83297979808769	3.48737507790321	-0.345604720184485	0.720581254167168	1.94591014905531	-0.336472236621213	4.55356105225486
Tyrannosaurus lateral	Late Cretaceous	3.83470990232548	3.46197885392201	-0.372731048403462	0.654038820645364	2.04122032885964	-0.431782416425538	4.48874872297084
Tyrannosaurus lateral	Late Cretaceous	3.6283329542459	3.32287541488669	-0.305457539359217	0.498962708115884	2.07944154167984	-0.470003629245736	4.12729566236179
Tyrannosaurus lateral	Late Cretaceous	3.50795691823369	3.14199478053224	-0.365962137701446	0.414808183726359	2.24070968927596	-0.631271776841858	3.92276510196005
Tyrannosaurus lateral	Late Cretaceous	3.42165339022954	3.0643250650196	-0.357328325209935	0.424870632965913	2.21920348405499	-0.609765571620894	3.84652402319545
Tyrannosaurus lateral	Late Cretaceous	3.33398863196871	3.0174937653355	-0.316494866633202	0.393149534262321	2.34180580614733	-0.732367893713227	3.72713816623103
Tyrannosaurus lateral	Late Cretaceous	2.70871664564537	2.2213750375685	-0.487341608076868	0.054452854677919	2.75366071235426	-1.14422279992016	2.76316950032329
Tyrannosaurus lateral	Late Cretaceous	3.82624722840674	3.47103434125094	-0.355212887155807	0.527122697017335	1.94591014905531	-0.336472236621213	4.35336992542408
Tyrannosaurus lateral	Late Cretaceous	3.50013732951706	3.2088254890147	-0.29131184050236	0.491066473785528	2.30258509299405	-0.693147180559945	3.99120380330259
Tyrannosaurus lateral	Late Cretaceous	3.1629401925379	2.8100049236252	-0.352935268912694	0.249526781382489	2.3887627892351	-0.779324876800998	3.41246697392039
Tyrannosaurus lateral	Late Cretaceous	2.91885122921803	2.60712428251225	-0.311726946705784	0.168091924389342	2.63905732961526	-1.02961941718116	3.08694315360738
Tyrannosaurus mesial	Late Cretaceous	2.80032547721138	3.39584977533556	0.595524298124179	0.354830079683823	2.26176309847379	-0.65232518603969	3.75067985501938
Tyrannosaurus mesial	Late Cretaceous	2.96836107675786	3.43204984514492	0.463688768387061	0.383902691532492	2.2512917986065	-0.641853886172395	3.81595253667741
Tyrannosaurus mesial	Late Cretaceous	2.82967768922391	3.39886132186461	0.569183632640699	0.377112839100262	2.07944154167984	-0.470003629245736	3.77597416096487
Tyrannosaurus mesial	Late Cretaceous	3.05305734017326	3.4613513044819	0.408293964308642	0.539048811563656	2.18605127673809	-0.576613364303994	4.00040011604556
Tyrannosaurus mesial	Late Cretaceous	3.66073714816766	3.4522073025699	-0.208529845597756	0.787428289010271	2.12823170584927	-0.518793793415168	4.44816543717793
Tyrannosaurus lateral	Late Cretaceous	3.72472910700763	3.42067315816281	-0.304055948844821	0.919469465947936	2.05412373369555	-0.444685821261446	4.64419857295557
Tyrannosaurus lateral	Late Cretaceous	3.88362353090645	3.43945609377925	-0.444167437127202	0.745653730424876	2.01490302054226	-0.405465108108164	4.62927726133132
Tyrannosaurus lateral	Late Cretaceous	3.64727590425886	3.19540246868256	-0.451873435576302	0.704806854041949	2.00148000021012	-0.392042087776024	4.35208275830081
Tyrannosaurus lateral	Late Cretaceous	3.68912942286914	3.23119957455703	-0.457929848312111	0.689140162927026	2.00148000021012	-0.392042087776024	4.37826958579617
Tyrannosaurus lateral	Late Cretaceous	3.62540703115836	3.26001776819938	-0.365389262958987	0.78301807737005	2.11625551480255	-0.506817602368452	4.40842510852841
Tyrannosaurus lateral	Late Cretaceous	3.25501487148407	2.80093319524892	-0.45408167623515	0.371190988101804	2.35137525716348	-0.741937344729377	3.62620585958588
Tyrannosaurus lateral	Late Cretaceous	3.91222298543081	3.52429957879614	-0.387923406634674	0.732744670431345	2.07944154167984	-0.470003629245736	4.64496765586216
Tyrannosaurus lateral	Late Cretaceous	3.90177062896379	3.55019193434004	-0.351578694623752	0.712260185456493	1.87180217690159	-0.262364264467491	4.61403081442029
Tyrannosaurus lateral	Late Cretaceous	3.60468229531318	3.35620001573142	-0.248482279581761	0.79714696665688	1.94591014905531	-0.336472236621213	4.40182926197006
Tyrannosaurus lateral	Late Cretaceous	3.85375809729617	3.48951346271072	-0.364244634585447	0.908928526566904	2.01490302054226	-0.405465108108164	4.76268662386307
Tyrannosaurus lateral	Late Cretaceous	3.84331580741836	3.60223164738826	-0.241084160030091	0.843710825039568	1.90210752639692	-0.29266961396282	4.68702663245792
Tyrannosaurus lateral	Late Cretaceous	3.77505715035499	3.31418600467253	-0.460871145682463	0.700573664278117	2.07944154167984	-0.470003629245736	4.47563081463311
Tyrannosaurus lateral	Late Cretaceous	3.7497393423707	3.28391422104742	-0.465825121323276	0.764082804158087	2.05412373369555	-0.444685821261446	4.51382214652879
Tyrannosaurus lateral	Late Cretaceous	3.43301899398511	3.00419635196612	-0.428822642018991	0.501547975877929	2.14006616349627	-0.53062825106217	3.93456696986304
Tyrannosaurus lateral	Late Cretaceous	3.87120101090789	3.50074101199842	-0.370459998909474	0.787130723194433	1.94591014905531	-0.336472236621213	4.65833173410232
Tyrannosaurus lateral	Late Cretaceous	3.11351530921037	2.55178617862755	-0.561729130582829	0.354717473787939	2.19722457733622	-0.587786664902119	3.46823278299831
Tyrannosaurus lateral	Late Cretaceous	3.80443779474821	3.49316866020097	-0.311269134547243	0.855315269010174	1.90210752639692	-0.29266961396282	4.65975306375838
Tyrannosaurus lateral	Late Cretaceous	3.74644056463847	3.33612538491844	-0.410315179720027	0.820820048276403	2.01490302054226	-0.405465108108164	4.56726061291487
Tyrannosaurus lateral	Late Cretaceous	3.69436438434451	3.34533224882076	-0.349032135523746	0.715155814638298	1.94591014905531	-0.336472236621213	4.4095201989828
Tyrannosaurus lateral	Late Cretaceous	3.66612246699132	3.27563415868681	-0.390488308304511	0.646822006495118	2.19722457733622	-0.587786664902119	4.31294447348644
Tyrannosaurus lateral	Late Cretaceous	3.54875494601977	3.24259235148552	-0.306162594534253	0.674275957163653	2.01490302054226	-0.405465108108164	4.22303090318342
Tyrannosaurus lateral	Late Cretaceous	3.43140322371922	3.0248055210397	-0.406597702679523	0.586240263572609	2.14006616349627	-0.53062825106217	4.01764348729183
Tyrannosaurus mesial	Late Cretaceous	3.83102984621861	3.43301899398511	-0.398010852233503	0.764392988314597	1.94591014905531	-0.336472236621213	4.59542283453321
Tyrannosaurus mesial	Late Cretaceous	3.42100000895834	3.79548918917219	0.374489180213859	0.995428052432879	2.07944154167984	-0.470003629245736	4.41642806139121
Tyrannosaurus lateral	Late Cretaceous	3.77045944110636	3.62700405039585	-0.14345539071051	0.767501995188282	1.87180217690159	-0.262364264467491	4.53796143629464
Tyrannosaurus lateral	Late Cretaceous	3.64805745959368	3.48431228837266	-0.163745171221019	0.695747962260003	2.07944154167984	-0.470003629245736	4.34380542185368
Tyrannosaurus lateral	Late Cretaceous	3.53222564406856	3.34286180464919	-0.189363839419368	0.670973323065623	2.07944154167984	-0.470003629245736	4.20319896713418
Tyrannosaurus lateral	Late Cretaceous	3.00568260440716	2.76000994003292	-0.245672664374238	0.260076806359892	2.484906649788	-0.8754687373539	3.26575941076705
Tyrannosaurus mesial	Late Cretaceous	2.80336038090653	3.16124671203156	0.35788633112503	0.812948380372566	2.07944154167984	-0.470003629245736	3.6163087612791
Tyrannosaurus mesial	Late Cretaceous	3.64021428213266	3.88362353090645	0.243409248773793	0.9199585379247	1.94591014905531	-0.336472236621213	4.56017282005736
Tyrannosaurus lateral	Late Cretaceous	3.6988297849671	3.74004774068834	0.0412179557212314	0.775092114411033	2.01490302054226	-0.405465108108164	4.47392189937814
Tyrannosaurus lateral	Late Cretaceous	3.57515068878559	3.45631668088323	-0.118834007902359	0.639935491132636	2.19722457733622	-0.587786664902119	4.21508617991823
Tyrannosaurus lateral	Late Cretaceous	3.54961738678043	3.27336401015227	-0.276280649727338	0.666944808165921	2.19722457733622	-0.587786664902119	4.21656219494635
Tyrannosaurus lateral	Late Cretaceous	3.37073817417745	3.09557760852371	-0.27516056565374	0.466561285054763	2.19722457733622	-0.587786664902119	3.83729945923221
Tyrannosaurus lateral	Late Cretaceous	3.93378449720966	3.63863823767719	-0.295146259532469	0.588764660090096	2.19722457733622	-0.587786664902119	4.52254915729975
Tyrannosaurus lateral	Late Cretaceous	3.84865712980633	3.56529839234258	-0.283358737463744	0.558184061241994	2.30258509299405	-0.693147180559945	4.40684119104832
Tyrannosaurus lateral	Late Cretaceous	3.73026129189271	3.44329855768079	-0.286962734211915	0.53143218332129	2.14006616349627	-0.53062825106217	4.261693475214
Tyrannosaurus lateral	Late Cretaceous	3.06805293513362	2.79239134953596	-0.275661585597656	0.459777097461904	2.56494935746154	-0.955511445027436	3.52783003259552
Tyrannosaurus mesial	Late Cretaceous	3.24102862950933	2.8953592994072	-0.34566933010213	0.31460510545724	2.39789527279837	-0.78845736036427	3.55563373496657
Tyrannosaurus mesial	Late Cretaceous	3.88073871538838	3.62380745737022	-0.256931258018158	0.699318769784636	2.01490302054226	-0.405465108108164	4.58005748517302
Tyrannosaurus lateral	Late Cretaceous	3.85735560408584	3.61657754235853	-0.240778061727307	0.70824180678243	2.19722457733622	-0.587786664902119	4.56559741086827
Tyrannosaurus lateral	Late Cretaceous	3.66561082717458	3.35724549413297	-0.308365333041609	0.554484940353079	2.39789527279837	-0.78845736036427	4.22009576752766
Tyrannosaurus lateral	Late Cretaceous	3.65169666298622	3.37416870927424	-0.277527953711984	0.461469653476468	1.94591014905531	-0.336472236621213	4.11316631646269
Tyrannosaurus lateral	Late Cretaceous	3.1730412885244	2.84607149899958	-0.326969789524817	0.275357694622048	2.35137525716348	-0.741937344729377	3.44839898314645
Tyrannosaurus lateral	Late Cretaceous	2.88088243187505	2.48989419129904	-0.390988240576009	-0.0866545345317864	2.39789527279837	-0.78845736036427	2.79422789734326
Tyrannosaurus lateral	Late Cretaceous	3.7003138317396	3.35165693610202	-0.34865689563758	0.631997210688349	2.04122032885964	-0.431782416425538	4.33231104242795
Tyrannosaurus lateral	Late Cretaceous	3.66022274486413	3.50013732951706	-0.160085415347073	0.517696740943873	2.01490302054226	-0.405465108108164	4.177919485808
Tyrannosaurus lateral	Late Cretaceous	3.48400549284947	3.29546642702991	-0.188539065819557	0.552003492359667	2.07944154167984	-0.470003629245736	4.03600898520914
Tyrannosaurus lateral	Late Cretaceous	3.41739876100016	3.09648217665413	-0.320916584346029	0.403166633939148	2.19722457733622	-0.587786664902119	3.82056539493931
Tyrannosaurus lateral	Late Cretaceous	3.17722014959937	2.78006073707848	-0.397159412520886	0.300320798650121	2.35137525716348	-0.741937344729377	3.47754094824949
Tyrannosaurus lateral	Late Cretaceous	2.91071889922703	2.33698651971138	-0.573732379515656	0.203240755691607	2.63905732961526	-1.02961941718116	3.11395965491864
Tyrannosaurus lateral	Late Cretaceous	3.74004774068834	3.25037449192757	-0.489673248760764	0.74656410917562	2.14006616349627	-0.53062825106217	4.48661184986396
Tyrannosaurus lateral	Late Cretaceous	3.64021428213266	3.17387845893747	-0.46633582319519	0.655028222456335	2.30258509299405	-0.693147180559945	4.29524250458899
Tyrannosaurus lateral	Late Cretaceous	3.74004774068834	3.36384159511839	-0.376206145569949	0.590948722872767	2.14006616349627	-0.53062825106217	4.3309964635611
Tyrannosaurus lateral	Late Cretaceous	2.78501124223834	2.39789527279837	-0.387115969439968	0.0913742736830864	2.63905732961526	-1.02961941718116	2.87638551592142
Tyrannosaurus lateral	Late Cretaceous	3.9982007016692	3.53805656437935	-0.460144137289846	0.764827568934473	2.07944154167984	-0.470003629245736	4.76302827060367
Tyrannosaurus lateral	Late Cretaceous	3.86702563949741	3.48431228837266	-0.382713351124748	0.74313208800172	2.30258509299405	-0.693147180559945	4.61015772749913
Tyrannosaurus lateral	Late Cretaceous	3.86283276123737	3.5234150143864	-0.33941774685097	0.711259469179855	1.94591014905531	-0.336472236621213	4.57409223041723
Tyrannosaurus lateral	Late Cretaceous	3.6163087612791	3.29953372788566	-0.316775033393446	0.494237180281008	2.07944154167984	-0.470003629245736	4.11054594156011
Tyrannosaurus lateral	Late Cretaceous	3.8155121050473	3.55534806148941	-0.260164043557889	0.604412252629588	2.30258509299405	-0.693147180559945	4.41992435767689
Tyrannosaurus lateral	Late Cretaceous	3.73766961828337	3.41772668361337	-0.319942934670002	0.530067869988386	2.19722457733622	-0.587786664902119	4.26773748827175
Tyrannosaurus lateral	Late Cretaceous	3.72086249996699	3.51154543883102	-0.209317061135966	0.568911775001808	2.30258509299405	-0.693147180559945	4.28977427496879
Tyrannosaurus lateral	Late Cretaceous	3.3603753871419	2.94443897916644	-0.41593640797546	0.516227673054985	2.56494935746154	-0.955511445027436	3.87660306019689
Tyrannosaurus lateral	Late Cretaceous	2.94968833505258	2.63905732961526	-0.310631005437326	0.346888997479469	2.63905732961526	-1.02961941718116	3.29657733253205
Bambiraptor lateral	Late Cretaceous	0.904218150639886	0.350656871613169	-0.553561279026717	0.872427680778121	3.2188758248682	-1.6094379124341	1.77664583141801
Bambiraptor lateral	Late Cretaceous	1.01884732019925	0.19062035960865	-0.828226960590597	0.696750788063244	3.40119738166216	-1.79175946922805	1.71559810826249
Bambiraptor lateral	Late Cretaceous	0.940007258491471	0.246860077931526	-0.693147180559945	0.784543461043134	3.40119738166216	-1.79175946922805	1.72455071953461
Bambiraptor lateral	Late Cretaceous	1.04731899428056	0.285178942233662	-0.762140052046897	0.765875755667561	3.2188758248682	-1.6094379124341	1.81319474994812
Bambiraptor lateral	Late Cretaceous	1.19392246847243	0.385262400790645	-0.80866006768179	0.667052069777093	3.18635263316264	-1.57691472072854	1.86097453824953
Bambiraptor lateral	Late Cretaceous	0.970778917158225	0.285178942233662	-0.685599974924562	0.856990989592863	3.48124008933569	-1.87180217690159	1.82776990675109
Bambiraptor lateral	Late Cretaceous	0.86288995514704	0.343589704390077	-0.519300250756963	0.810461283030713	3.2188758248682	-1.6094379124341	1.67335123817775
Bambiraptor lateral	Late Cretaceous	0.85015092936961	0.343589704390077	-0.506561224979533	0.761284985727163	3.2188758248682	-1.6094379124341	1.61143591509677
Bambiraptor lateral	Late Cretaceous	0.86288995514704	0.476234178996372	-0.386655776150668	0.728383986659389	3.40119738166216	-1.79175946922805	1.59127394180643
Bambiraptor lateral	Late Cretaceous	0.904218150639886	0.215111379616945	-0.68910677102294	0.814970625753334	3.40119738166216	-1.79175946922805	1.71918877639322
Bambiraptor lateral	Late Cretaceous	0.959350221334602	0.343589704390077	-0.615760516944525	0.830741190792756	3.2188758248682	-1.6094379124341	1.79009141212736
Bambiraptor lateral	Late Cretaceous	0.854415328156068	0.182321556793955	-0.672093771362113	0.913734275432854	3.18635263316264	-1.57691472072854	1.76814960358892
Bambiraptor lateral	Late Cretaceous	0.932164081030445	-0.0100503358535015	-0.942214416883947	0.598230624063202	3.48124008933569	-1.87180217690159	1.53039470509365
Bambiraptor lateral	Late Cretaceous	1.16938135955632	0.314810739840034	-0.854570619716283	0.564042532658775	3.16547504814109	-1.55603713570699	1.73342389221509
Deinonychus lateral	'Middle Cretaceous'	1.95444505150515	1.16315080980568	-0.79129424169947	0.391199530949342	2.82137888640921	-1.21194097397511	2.34564458245449
Deinonychus lateral	'Middle Cretaceous'	1.89911798754855	1.10525683138678	-0.793861156161776	0.391394524211222	2.86220088092947	-1.25276296849537	2.29051251175978
Deinonychus lateral	'Middle Cretaceous'	1.98100146886658	1.21787570949493	-0.763125759371656	0.423237277853962	2.78809290877575	-1.17865499634165	2.40423874672055
Deinonychus lateral	'Middle Cretaceous'	1.95444505150515	1.06125650212434	-0.89318854938081	0.329976070861224	2.93119375241642	-1.32175583998232	2.28442112236637
Deinonychus lateral	'Middle Cretaceous'	1.59736533119983	0.920282753143692	-0.677082578056139	0.232011001599531	2.93119375241642	-1.32175583998232	1.82937633279936
Deinonychus lateral	'Middle Cretaceous'	2.22786154679811	1.18172719537862	-1.04613435141949	0.42889535991655	2.60268968544438	-0.993251773010283	2.65675690671466
Deinonychus lateral	'Middle Cretaceous'	1.9823798288367	1.41342302850814	-0.568956800328561	0.772553958164356	2.78809290877575	-1.17865499634165	2.75493378700106
Deinonychus lateral	'Middle Cretaceous'	2.17928687664955	1.37624402526639	-0.803042851383163	0.547257907088822	2.7408400239252	-1.1314021114911	2.72654478373837
Deinonychus lateral	'Middle Cretaceous'	1.94017947434633	1.07158361628019	-0.868595858066138	0.340160009700398	2.95282477254271	-1.34338686010861	2.28033948404673
Deinonychus lateral	'Middle Cretaceous'	2.28645571106416	1.56861591791385	-0.717839793150317	0.647932932248777	2.77258872223978	-1.16315080980568	2.93438864331294
Deinonychus lateral	'Middle Cretaceous'	2.10900034392138	1.45628673293993	-0.652713610981455	0.519284888711967	2.76190687389292	-1.15246896145882	2.62828523263335
Deinonychus lateral	'Middle Cretaceous'	2.06686275947298	1.47932922708708	-0.587533532385896	0.606595996859615	2.86220088092947	-1.25276296849537	2.67345875633259
Deinonychus lateral	'Middle Cretaceous'	2.21266038546606	1.47932922708708	-0.733331158378979	0.505999994748167	2.95282477254271	-1.34338686010861	2.71866038021423
Deinonychus lateral	'Middle Cretaceous'	1.95586047990848	1.16315080980568	-0.7927096701028	0.35370022682199	2.86220088092947	-1.25276296849537	2.30956070673047
Deinonychus lateral	'Middle Cretaceous'	1.91102289005487	1.07500242302898	-0.836020467025897	0.346564837008437	2.79116510781272	-1.18172719537862	2.25758772706331
Deinonychus lateral	'Middle Cretaceous'	1.90805992492422	1.02961941718116	-0.878440507743057	0.304600460541843	2.87919845729804	-1.26976054486394	2.21266038546606
Deinonychus lateral	'Middle Cretaceous'	1.67709656090792	0.879626747502564	-0.797469813405351	0.199310382380425	2.86220088092947	-1.25276296849537	1.87640694328834
Deinonychus lateral	'Middle Cretaceous'	1.96711235670592	1.17248213723457	-0.794630219471351	0.431691594028672	2.86220088092947	-1.25276296849537	2.39880395073459
Deinonychus lateral	'Middle Cretaceous'	1.95160817016995	1.16315080980568	-0.78845736036427	0.55228377952913	2.86220088092947	-1.25276296849537	2.50389194969908
Deinonychus lateral	'Middle Cretaceous'	1.9643112344262	1.38629436111989	-0.578016873306314	0.644286887704346	2.70805020110221	-1.09861228866811	2.60859812213055
Deinonychus lateral	'Middle Cretaceous'	1.8099267731835	0.947789398933526	-0.862137374249978	0.361410033200588	2.85070650150373	-1.24126858906963	2.17133680638409
Dromaeosaurus lateral	Late Cretaceous	2.07317192866624	1.57691472072854	-0.4962572079377	0.815531772129227	2.86220088092947	-1.25276296849537	2.88870370079547
Dromaeosaurus lateral	Late Cretaceous	1.93296963777958	1.43031124653666	-0.502658391242914	0.579876380697663	2.78809290877575	-1.17865499634165	2.51284601847724
Dromaeosaurus lateral	Late Cretaceous	1.8229350866965	1.3787660946991	-0.444168991997406	0.800283178889008	2.76190687389292	-1.15246896145882	2.62321826558551
Dromaeosaurus lateral	Late Cretaceous	1.71739505393919	1.18172719537862	-0.535667858560577	0.599092944223844	2.93119375241642	-1.32175583998232	2.31648799816304
Dromaeosaurus lateral	Late Cretaceous	1.8213182714696	1.24703229378638	-0.574285977683216	0.479264818853773	3.11351530921037	-1.50407739677627	2.30058309032337
Dromaeosaurus lateral	Late Cretaceous	1.97546895129686	1.40118297361364	-0.574285977683216	0.578652767512616	2.83321334405622	-1.22377543162212	2.55412171880947
Dromaeosaurus lateral	Late Cretaceous	1.92278773163446	1.30833281965018	-0.61445491198428	0.52649174051039	2.99573227355399	-1.38629436111989	2.44927947214485
Dromaeosaurus lateral	Late Cretaceous	2.03339760317843	1.39128190263093	-0.642115700547499	0.482684664078021	2.86220088092947	-1.25276296849537	2.51608226725645
Dromaeosaurus lateral	Late Cretaceous	1.83736998048011	1.14103300455206	-0.696336975928046	0.531002853051941	2.99573227355399	-1.38629436111989	2.36837283353205
Dromaeosaurus lateral	Late Cretaceous	1.90061387414014	1.1999647829284	-0.70064909121174	0.495461561941248	2.86220088092947	-1.25276296849537	2.39607543608138
Dromaeosaurus lateral	Late Cretaceous	1.80664808172181	1.33762918913861	-0.469018892583196	0.640037355245997	2.70805020110221	-1.09861228866811	2.4466854369678
Dromaeosaurus lateral	Late Cretaceous	1.86717610851281	1.36353737399727	-0.503638734515535	0.550521791581741	2.86220088092947	-1.25276296849537	2.41769790009455
Dromaeosaurus lateral	Late Cretaceous	1.880990602956	1.35840915763035	-0.522581445325643	0.541153725095687	2.86220088092947	-1.25276296849537	2.42214432805168
Dromaeosaurus lateral	Late Cretaceous	1.71559810826249	1.18478998490916	-0.530808123353329	0.426818232578733	2.86220088092947	-1.25276296849537	2.14241634084122
Velociraptor lateral	Late Cretaceous	1.55814461804655	0.587786664902119	-0.970357953144431	0.507451516811233	3.40119738166216	-1.79175946922805	2.06559613485778
Velociraptor lateral	Late Cretaceous	1.44926916028128	0.553885113226438	-0.895384047054841	0.606135803570315	3.31418600467253	-1.70474809223843	2.05540496385159
Velociraptor lateral	Late Cretaceous	1.63899671467564	0.678033542749897	-0.960963171925748	0.347506831344922	3.2188758248682	-1.6094379124341	1.98650354602057
Velociraptor lateral	Late Cretaceous	1.67709656090792	0.641853886172395	-1.03524267473552	0.369305126693721	3.2188758248682	-1.6094379124341	2.04640168760164
Velociraptor lateral	Late Cretaceous	1.52822785700856	0.488580014818671	-1.03964784218989	0.181959958525686	3.2188758248682	-1.6094379124341	1.71018781553424
Velociraptor lateral	Late Cretaceous	1.44456326924387	0.53062825106217	-0.913935018181696	0.144671935872715	3.40119738166216	-1.79175946922805	1.58923520511658
Velociraptor lateral	Late Cretaceous	1.42791603581071	0.371563556432483	-1.05635247937823	0.47419149058621	3.31418600467253	-1.70474809223843	1.90210752639692
Velociraptor lateral	Late Cretaceous	1.47017584510059	0.765467842139571	-0.704708002961021	0.59795193667897	3.40119738166216	-1.79175946922805	2.06812778177956
Velociraptor lateral	Late Cretaceous	1.37371557891303	0.476234178996372	-0.897481399916659	0.562144234288781	3.2188758248682	-1.6094379124341	1.93585981320181
Velociraptor lateral	Late Cretaceous	1.13462272619114	-0.22314355131421	-1.35776627750535	0.410809856267045	3.40119738166216	-1.79175946922805	1.54543258245819
Velociraptor lateral	Late Cretaceous	1.81482474215905	0.900161349944271	-0.91466339221478	0.472646713024946	3.2188758248682	-1.6094379124341	2.287471455184
Velociraptor lateral	Late Cretaceous	1.79009141212736	0.8754687373539	-0.914622674773458	0.505469065929723	2.99573227355399	-1.38629436111989	2.29556047805708
Velociraptor lateral	Late Cretaceous	1.55180879959746	0.438254930931155	-1.11355386866631	0.365113812584597	3.11351530921037	-1.50407739677627	1.91692261218206
Velociraptor lateral	Late Cretaceous	1.52388002407245	0.693147180559945	-0.830732843512508	0.70074352745188	3.2188758248682	-1.6094379124341	2.22462355152433
Richardoestesia lateral	Late Cretaceous	1.25276296849537	0.405465108108164	-0.847297860387204	0.762140052046897	3.48124008933569	-1.87180217690159	2.01490302054226
Richardoestesia lateral	Late Cretaceous	1.02961941718116	0.262364264467491	-0.767255152713667	0.887303195000903	3.68887945411394	-2.07944154167984	1.91692261218206
Richardoestesia lateral	Late Cretaceous	1.16315080980568	0.182321556793955	-0.980829253011726	0.97691535369059	3.91202300542815	-2.30258509299405	2.14006616349627
Richardoestesia lateral	Late Cretaceous	0.641853886172395	-0.105360515657826	-0.747214401830221	1.00680473941499	4.0943445622221	-2.484906649788	1.64865862558738
Richardoestesia lateral	Late Cretaceous	0.916290731874155	0.262364264467491	-0.653926467406664	0.693147180559945	3.68887945411394	-2.07944154167984	1.6094379124341
Richardoestesia lateral	Late Cretaceous	1.28093384546206	0.53062825106217	-0.750305594399894	1.24479479884619	3.40119738166216	-1.79175946922805	2.52572864430826
Richardoestesia lateral	Late Cretaceous	1.3609765531356	0.916290731874155	-0.444685821261446	0.325422400434628	3.62434093297637	-2.01490302054226	1.68639895357023
Richardoestesia lateral	Late Cretaceous	0.641853886172395	-0.356674943938732	-0.998528830111127	0.456758402495715	4.0943445622221	-2.484906649788	1.09861228866811
Richardoestesia lateral	Late Cretaceous	0.641853886172395	-0.356674943938732	-0.998528830111127	0.422856850820034	4.0943445622221	-2.484906649788	1.06471073699243
Richardoestesia lateral	Late Cretaceous	1.50407739677627	0.741937344729377	-0.762140052046897	0.893817876022097	3.40119738166216	-1.79175946922805	2.39789527279837
Richardoestesia lateral	Late Cretaceous	0.832909122935104	0.0953101798043249	-0.737598943130779	0.92494879461727	3.74950407593037	-2.14006616349627	1.75785791755237
Richardoestesia lateral	Late Cretaceous	0.741937344729377	0.0953101798043249	-0.646627164925052	0.762140052046897	3.68887945411394	-2.07944154167984	1.50407739677627
Richardoestesia lateral	Late Cretaceous	0.832909122935104	0.182321556793955	-0.650587566141149	0.871838969303321	3.91202300542815	-2.30258509299405	1.70474809223843
Richardoestesia lateral	Late Cretaceous	1.30833281965018	0.53062825106217	-0.777704568588008	0.942958978956316	3.55534806148941	-1.94591014905531	2.2512917986065
Richardoestesia lateral	Late Cretaceous	1.09861228866811	0.470003629245736	-0.628608659422374	0.8754687373539	3.55534806148941	-1.94591014905531	1.97408102602201
Richardoestesia lateral	Late Cretaceous	1.1314021114911	0.405465108108164	-0.725937003382936	1.14072377401824	3.55534806148941	-1.94591014905531	2.27212588550934
Richardoestesia lateral	Late Cretaceous	0.8754687373539	-0.22314355131421	-1.09861228866811	0.318453731118535	3.91202300542815	-2.30258509299405	1.19392246847243
Richardoestesia lateral	Late Cretaceous	0.693147180559945	-0.356674943938732	-1.04982212449868	0.300104592450338	4.0943445622221	-2.484906649788	0.993251773010283
Richardoestesia lateral	Late Cretaceous	0.693147180559945	0	-0.693147180559945	0.615185639090233	4.0943445622221	-2.484906649788	1.30833281965018
Richardoestesia lateral	Late Cretaceous	0.587786664902119	-0.356674943938732	-0.944461608840852	0.245122458032985	4.0943445622221	-2.484906649788	0.832909122935104
Richardoestesia lateral	Late Cretaceous	0.78845736036427	-0.22314355131421	-1.01160091167848	0.405465108108164	4.0943445622221	-2.484906649788	1.19392246847243
Richardoestesia lateral	Late Cretaceous	0.336472236621213	-0.510825623765991	-0.847297860387204	0.538996500732687	4.0943445622221	-2.484906649788	0.8754687373539
Richardoestesia lateral	Late Cretaceous	0.641853886172395	-0.356674943938732	-0.998528830111127	0.27443684570176	4.0943445622221	-2.484906649788	0.916290731874155
Richardoestesia lateral	Late Cretaceous	1.1314021114911	0.587786664902119	-0.543615446588982	0.660357357736954	3.09104245335832	-1.48160454092422	1.79175946922805
Richardoestesia lateral	Late Cretaceous	0.693147180559945	-0.105360515657826	-0.798507696217772	0.22314355131421	3.91202300542815	-2.30258509299405	0.916290731874155
Richardoestesia lateral	Late Cretaceous	0.53062825106217	-0.356674943938732	-0.887303195000903	0.567984037605939	4.00733318523247	-2.39789527279837	1.09861228866811
Richardoestesia lateral	Late Cretaceous	0.53062825106217	0	-0.53062825106217	0.722134717433198	3.91202300542815	-2.30258509299405	1.25276296849537
Richardoestesia lateral	Late Cretaceous	0.587786664902119	-0.105360515657826	-0.693147180559945	0.245122458032985	3.80666248977032	-2.19722457733622	0.832909122935104
Richardoestesia lateral	Late Cretaceous	0.693147180559945	0	-0.693147180559945	0.693147180559945	4.0943445622221	-2.484906649788	1.38629436111989
Richardoestesia lateral	Late Cretaceous	1.54756250871601	0.832909122935104	-0.714653385780909	0.962036753662359	3.26956893918372	-1.66013102674962	2.50959926237837
Richardoestesia lateral	Late Cretaceous	1.30833281965018	0.470003629245736	-0.838329190404443	0.807922695152374	3.55534806148941	-1.94591014905531	2.11625551480255
Richardoestesia lateral	Late Cretaceous	1.25276296849537	0.405465108108164	-0.847297860387204	0.451985123743057	3.55534806148941	-1.94591014905531	1.70474809223843
Richardoestesia lateral	Late Cretaceous	1.38629436111989	0.53062825106217	-0.85566611005772	0.916290731874155	3.55534806148941	-1.94591014905531	2.30258509299405
Richardoestesia lateral	Late Cretaceous	1.06471073699243	0	-1.06471073699243	0.602996083565648	3.55534806148941	-1.94591014905531	1.66770682055808
Richardoestesia lateral	Late Cretaceous	1.02961941718116	-0.105360515657826	-1.13497993283898	0.619039208406224	3.55534806148941	-1.94591014905531	1.64865862558738
Richardoestesia lateral	Late Cretaceous	0.53062825106217	-0.356674943938732	-0.887303195000903	0.85566611005772	3.8607297110406	-2.2512917986065	1.38629436111989
Richardoestesia lateral	Late Cretaceous	0.336472236621213	-0.356674943938732	-0.693147180559945	0.693147180559945	4.00733318523247	-2.39789527279837	1.02961941718116
Richardoestesia lateral	Late Cretaceous	1.22671229129543	0.262364264467491	-0.964348026827934	0.366596239208791	3.49953328238302	-1.89009536994892	1.59330853050422
Richardoestesia lateral	Late Cretaceous	1.14422279992016	0.405465108108164	-0.738757691811998	0.668971950027958	3.56104608260405	-1.95160817016995	1.81319474994812
Richardoestesia lateral	Late Cretaceous	0.792992515529661	0.148420005118273	-0.644572510411388	0.775623402384184	3.83514196109219	-2.22570404865809	1.56861591791385
Richardoestesia lateral	Late Cretaceous	0.693147180559945	-0.0100503358535015	-0.703197516413447	0.98394938034797	3.85651029549789	-2.24707238306379	1.67709656090792
Richardoestesia lateral	Late Cretaceous	1.04027671165515	0.0769610411361284	-0.963315670519018	0.448122872401898	3.66612246699132	-2.05668455455722	1.48839958405704
Richardoestesia lateral	Late Cretaceous	1.05431202977153	0.19062035960865	-0.86369167016288	0.154648316065445	3.59731226058845	-1.98787434815435	1.20896034583698
Richardoestesia lateral	Late Cretaceous	0.746687947487975	0.148420005118273	-0.598267942369702	0.575067892494344	3.60549784517489	-1.99605993274078	1.32175583998232
Richardoestesia lateral	Late Cretaceous	1.33500106673234	0.693147180559945	-0.641853886172395	0.967584026261706	3.55534806148941	-1.94591014905531	2.30258509299405
Saurornitholestes lateral	Late Cretaceous	1.8213182714696	0.920282753143692	-0.901035518325907	0.71870767753948	3.07546724157284	-1.46602932913874	2.54002594900908
Saurornitholestes lateral	Late Cretaceous	1.89461685466776	0.810930216216329	-1.08368663845143	0.577711012913377	3.07546724157284	-1.46602932913874	2.47232786758114
Saurornitholestes lateral	Late Cretaceous	1.87487437593856	0.951657875711446	-0.923216500227115	0.624920886343189	3.07546724157284	-1.46602932913874	2.49979526228175
Saurornitholestes lateral	Late Cretaceous	1.48387468945875	0.867100487683383	-0.616774201775371	0.723300218730633	2.93119375241642	-1.32175583998232	2.20717490818939
Saurornitholestes lateral	Late Cretaceous	1.65441127807683	0.756121979721334	-0.898289298355498	0.574527274748916	3.05635689537043	-1.44691898293633	2.22893855282575
Saurornitholestes lateral	Late Cretaceous	1.63705307946707	0.824175442966349	-0.812877636500724	0.451100402814784	3.11351530921037	-1.50407739677627	2.08815348228186
Saurornitholestes lateral	Late Cretaceous	1.60542989103656	0.76080582903376	-0.844624062002801	0.534636272459709	3.2188758248682	-1.6094379124341	2.14006616349627
Saurornitholestes lateral	Late Cretaceous	1.57277392806251	0.832909122935104	-0.739864805127405	0.489012678378606	3.40119738166216	-1.79175946922805	2.06178660644112
Saurornitholestes lateral	Late Cretaceous	1.64865862558738	0.806475865866949	-0.842182759720433	0.535142931416697	2.99573227355399	-1.38629436111989	2.18380155700408
Saurornitholestes lateral	Late Cretaceous	1.53255686809814	0.78845736036427	-0.744099507733872	0.756942985347247	3.2188758248682	-1.6094379124341	2.28949985344539
Saurornitholestes lateral	Late Cretaceous	2.08567209143047	1.17557332980424	-0.910098761626234	0.567569873176743	2.99573227355399	-1.38629436111989	2.65324196460721
Saurornitholestes lateral	Late Cretaceous	1.58719230348678	0.832909122935104	-0.754283180551677	0.767985239626436	2.99573227355399	-1.38629436111989	2.35517754311322
Saurornitholestes lateral	Late Cretaceous	1.37118072330984	0.631271776841858	-0.739908946467985	0.693147180559945	3.2188758248682	-1.6094379124341	2.06432790386979
Saurornitholestes lateral	Late Cretaceous	1.40609698841607	0.662687973075237	-0.743409015340834	0.798875275710975	2.70805020110221	-1.09861228866811	2.20497226412705
Saurornitholestes lateral	Late Cretaceous	1.47932922708708	0.741937344729377	-0.737391882357702	0.838144478400717	2.99573227355399	-1.38629436111989	2.3174737054878
Saurornitholestes lateral	Late Cretaceous	1.58719230348678	0.832909122935104	-0.754283180551677	0.769880974791335	3.2188758248682	-1.6094379124341	2.35707327827812
Saurornitholestes lateral	Late Cretaceous	0.741937344729377	-0.105360515657826	-0.847297860387204	0.481838086892738	3.55534806148941	-1.94591014905531	1.22377543162212
Saurornitholestes lateral	Late Cretaceous	0.741937344729377	-0.356674943938732	-1.09861228866811	0.510825623765991	3.2188758248682	-1.6094379124341	1.25276296849537
Saurornitholestes lateral	Late Cretaceous	1.02961941718116	0.336472236621213	-0.693147180559945	0.842182759720433	3.11351530921037	-1.50407739677627	1.87180217690159
Saurornitholestes lateral	Late Cretaceous	1.22377543162212	0.641853886172395	-0.581921545449721	0.868088630056277	3.05635689537043	-1.44691898293633	2.09186406167839
Saurornitholestes lateral	Late Cretaceous	1.43508452528932	0.693147180559945	-0.741937344729377	0.704981638206948	3.11351530921037	-1.50407739677627	2.14006616349627
Saurornitholestes lateral	Late Cretaceous	1.48160454092422	0.641853886172395	-0.839750654751821	0.658461622572055	2.99573227355399	-1.38629436111989	2.14006616349627
Saurornitholestes lateral	Late Cretaceous	1.06471073699243	0.405465108108164	-0.659245628884264	0.727048732235627	2.99573227355399	-1.38629436111989	1.79175946922805
Saurornitholestes lateral	Late Cretaceous	0.641853886172395	0	-0.641853886172395	0.905708622543618	3.31418600467253	-1.70474809223843	1.54756250871601
Saurornitholestes lateral	Late Cretaceous	1.6094379124341	0.78845736036427	-0.82098055206983	0.916290731874155	2.99573227355399	-1.38629436111989	2.52572864430826
Saurornitholestes lateral	Late Cretaceous	1.6094379124341	0.78845736036427	-0.82098055206983	0.993251773010283	3.11351530921037	-1.50407739677627	2.60268968544438
Saurornitholestes lateral	Late Cretaceous	1.79175946922805	1.06471073699243	-0.727048732235627	0.693147180559945	2.99573227355399	-1.38629436111989	2.484906649788
Saurornitholestes lateral	Late Cretaceous	1.66770682055808	1.16315080980568	-0.504556010752395	0.757095905160219	2.93119375241642	-1.32175583998232	2.42480272571829
Saurornitholestes lateral	Late Cretaceous	1.93152141160321	1.1314021114911	-0.800119300112113	0.633427945858323	2.99573227355399	-1.38629436111989	2.56494935746154
Saurornitholestes lateral	Late Cretaceous	0.693147180559945	0.0953101798043249	-0.59783700075562	0.916290731874155	3.2188758248682	-1.6094379124341	1.6094379124341
Saurornitholestes lateral	Late Cretaceous	1.48160454092422	0.832909122935104	-0.648695417989112	0.850539354311375	2.99573227355399	-1.38629436111989	2.33214389523559
Saurornitholestes lateral	Late Cretaceous	1.62924053973028	0.832909122935104	-0.796331416795176	0.567984037605939	2.99573227355399	-1.38629436111989	2.19722457733622
Saurornitholestes lateral	Late Cretaceous	1.60140574073684	0.908258560176891	-0.693147180559945	0.464190394120947	3.26956893918372	-1.66013102674962	2.06559613485778
Saurornitholestes lateral	Late Cretaceous	1.33500106673234	0.810930216216329	-0.524070850516011	0.733126715047222	2.96527306606928	-1.35583515363518	2.06812778177956
Saurornitholestes lateral	Late Cretaceous	1.62531126159039	0.76080582903376	-0.86450543255663	0.571913315745829	2.9704144655697	-1.3609765531356	2.19722457733622
Saurornitholestes lateral	Late Cretaceous	1.66392609771817	0.756121979721334	-0.907804117996836	0.542148094895032	3.23080439573347	-1.62136648329937	2.2060741926132
Saurornitholestes lateral	Late Cretaceous	1.43508452528932	0.832909122935104	-0.602175402354219	0.704981638206948	2.99573227355399	-1.38629436111989	2.14006616349627
Saurornitholestes lateral	Late Cretaceous	1.38629436111989	0.693147180559945	-0.693147180559945	0.680568398353085	3.09104245335832	-1.48160454092422	2.06686275947298
Saurornitholestes lateral	Late Cretaceous	0.993251773010283	0.0953101798043249	-0.897941593205958	0.441832752279039	3.48124008933569	-1.87180217690159	1.43508452528932
Saurornitholestes lateral	Late Cretaceous	0.693147180559945	0	-0.693147180559945	0.832909122935104	3.40119738166216	-1.79175946922805	1.52605630349505
Saurornitholestes lateral	Late Cretaceous	0.8754687373539	0.0953101798043249	-0.780158557549575	0.693147180559945	3.31418600467253	-1.70474809223843	1.56861591791385
Saurornitholestes lateral	Late Cretaceous	0.78845736036427	-0.356674943938732	-1.145132304303	0.622529613345992	3.55534806148941	-1.94591014905531	1.41098697371026
Saurornitholestes lateral	Late Cretaceous	1.52605630349505	0.53062825106217	-0.995428052432879	0.376051222901871	3.2188758248682	-1.6094379124341	1.90210752639692
Saurornitholestes lateral	Late Cretaceous	1.30833281965018	0.587786664902119	-0.72054615474806	0.593774706746742	3.05635689537043	-1.44691898293633	1.90210752639692
Saurornitholestes lateral	Late Cretaceous	0.641853886172395	-0.356674943938732	-0.998528830111127	0.387765531008763	3.48124008933569	-1.87180217690159	1.02961941718116
Saurornitholestes lateral	Late Cretaceous	0.8754687373539	-0.105360515657826	-0.980829253011726	0.485507815781701	3.48124008933569	-1.87180217690159	1.3609765531356
Saurornitholestes lateral	Late Cretaceous	0.641853886172395	0	-0.641853886172395	0.967584026261706	3.2188758248682	-1.6094379124341	1.6094379124341
Saurornitholestes lateral	Late Cretaceous	1.43508452528932	0.405465108108164	-1.02961941718116	0.405465108108164	3.11351530921037	-1.50407739677627	1.84054963339749
Saurornitholestes lateral	Late Cretaceous	1.3609765531356	0.641853886172395	-0.719122666963206	0.836248024200619	3.05635689537043	-1.44691898293633	2.19722457733622
Saurornitholestes lateral	Late Cretaceous	1.45861502269952	0.693147180559945	-0.765467842139571	0.957298755601532	3.2188758248682	-1.6094379124341	2.41591377830105
Saurornitholestes lateral	Late Cretaceous	1.38629436111989	0.741937344729377	-0.644357016390513	0.906240396020654	2.99573227355399	-1.38629436111989	2.29253475714054
Saurornitholestes lateral	Late Cretaceous	1.70474809223843	0.78845736036427	-0.916290731874155	0.860201265223112	2.99573227355399	-1.38629436111989	2.56494935746154
Saurornitholestes lateral	Late Cretaceous	1.33500106673234	0.336472236621213	-0.998528830111127	0.769133087537867	3.2188758248682	-1.6094379124341	2.10413415427021
Saurornitholestes lateral	Late Cretaceous	1.58923520511658	0.78845736036427	-0.800777844752311	0.67252789335721	2.99573227355399	-1.38629436111989	2.26176309847379
Saurornitholestes lateral	Late Cretaceous	1.6094379124341	0.832909122935104	-0.776528789498996	0.955511445027436	2.99573227355399	-1.38629436111989	2.56494935746154
Saurornitholestes lateral	Late Cretaceous	1.68639895357023	0.916290731874155	-0.770108221696074	0.878550403891308	2.99573227355399	-1.38629436111989	2.56494935746154
Saurornitholestes lateral	Late Cretaceous	1.77495235091167	1.02961941718116	-0.745332933730516	0.789997006549863	2.93119375241642	-1.32175583998232	2.56494935746154
Saurornitholestes lateral	Late Cretaceous	1.6094379124341	0.741937344729377	-0.867500567704723	0.8754687373539	3.2188758248682	-1.6094379124341	2.484906649788
Saurornitholestes lateral	Late Cretaceous	1.66770682055808	0.832909122935104	-0.834797697622972	0.800392710913543	3.05635689537043	-1.44691898293633	2.46809953147162
Saurornitholestes lateral	Late Cretaceous	1.50407739677627	0.587786664902119	-0.916290731874155	0.550046336919272	3.16758253048065	-1.55814461804655	2.05412373369555
Saurornitholestes lateral	Late Cretaceous	1.43508452528932	0.53062825106217	-0.904456274227152	0.579818495252942	2.99573227355399	-1.38629436111989	2.01490302054226
Saurornitholestes lateral	Late Cretaceous	1.58923520511658	0.78845736036427	-0.800777844752311	0.67252789335721	2.99573227355399	-1.38629436111989	2.26176309847379
Saurornitholestes lateral	Late Cretaceous	1.62924053973028	0.741937344729377	-0.887303195000903	0.622051258876215	2.99573227355399	-1.38629436111989	2.2512917986065
Saurornitholestes lateral	Late Cretaceous	1.6094379124341	0.832909122935104	-0.776528789498996	0.609765571620894	2.99573227355399	-1.38629436111989	2.21920348405499
Saurornitholestes lateral	Late Cretaceous	1.58923520511658	0.741937344729377	-0.847297860387204	0.762140052046897	2.99573227355399	-1.38629436111989	2.35137525716348
Saurornitholestes lateral	Late Cretaceous	1.54756250871601	0.78845736036427	-0.759105148351743	0.794243297431314	3.05635689537043	-1.44691898293633	2.34180580614733
Saurornitholestes lateral	Late Cretaceous	1.43508452528932	0.405465108108164	-1.02961941718116	0.644357016390513	3.11351530921037	-1.50407739677627	2.07944154167984
Saurornitholestes lateral	Late Cretaceous	1.43508452528932	0.916290731874155	-0.518793793415168	0.916290731874155	2.93119375241642	-1.32175583998232	2.35137525716348
Saurornitholestes lateral	Late Cretaceous	1.54756250871601	0.693147180559945	-0.854415328156068	0.784581386519577	3.2188758248682	-1.6094379124341	2.33214389523559
Saurornitholestes lateral	Late Cretaceous	1.77495235091167	0.993251773010283	-0.78170057790139	0.789997006549863	2.99573227355399	-1.38629436111989	2.56494935746154
Saurornitholestes lateral	Late Cretaceous	1.56861591791385	0.693147180559945	-0.8754687373539	0.650587566141149	2.99573227355399	-1.38629436111989	2.21920348405499
Saurornitholestes lateral	Late Cretaceous	1.62924053973028	0.741937344729377	-0.887303195000903	0.83034830207343	3.2188758248682	-1.6094379124341	2.45958884180371
Saurornitholestes lateral	Late Cretaceous	1.50407739677627	0.8754687373539	-0.628608659422374	0.747214401830221	2.99573227355399	-1.38629436111989	2.2512917986065
Saurornitholestes lateral	Late Cretaceous	1.7404661748405	0.741937344729377	-0.998528830111127	0.675447603460544	3.11351530921037	-1.50407739677627	2.41591377830105
Saurornitholestes lateral	Late Cretaceous	1.56861591791385	0.78845736036427	-0.780158557549575	0.672093771362113	2.99573227355399	-1.38629436111989	2.24070968927596
Saurornitholestes lateral	Late Cretaceous	1.70474809223843	1.16315080980568	-0.541597282432744	0.711165686062624	3.2188758248682	-1.6094379124341	2.41591377830105
Saurornitholestes lateral	Late Cretaceous	1.7227665977411	0.955511445027436	-0.767255152713667	0.656779536389071	2.99573227355399	-1.38629436111989	2.37954613413017
Saurornitholestes lateral	Late Cretaceous	2.06686275947298	1.02961941718116	-1.03724334229182	0.705725962766805	2.93119375241642	-1.32175583998232	2.77258872223978
Saurornitholestes lateral	Late Cretaceous	1.70474809223843	0.993251773010283	-0.711496319228142	0.934309237376833	3.05635689537043	-1.44691898293633	2.63905732961526
Saurornitholestes lateral	Late Cretaceous	1.62924053973028	0.78845736036427	-0.84078317936601	0.567984037605939	3.31418600467253	-1.70474809223843	2.19722457733622
Saurornitholestes lateral	Late Cretaceous	1.85629799036563	0.955511445027436	-0.90078654533819	0.708651367095911	2.93119375241642	-1.32175583998232	2.56494935746154
Saurornitholestes lateral	Late Cretaceous	1.6094379124341	0.641853886172395	-0.967584026261706	0.587786664902119	3.05635689537043	-1.44691898293633	2.19722457733622
Saurornitholestes lateral	Late Cretaceous	1.66770682055808	0.741937344729377	-0.925769475828699	0.529517756778143	2.99573227355399	-1.38629436111989	2.19722457733622
Saurornitholestes lateral	Late Cretaceous	1.25276296849537	0.53062825106217	-0.722134717433198	0.775385278796917	2.99573227355399	-1.38629436111989	2.02814824729229
Saurornitholestes lateral	Late Cretaceous	1.30833281965018	0.641853886172395	-0.666478933477784	0.807922695152374	2.99573227355399	-1.38629436111989	2.11625551480255
Saurornitholestes lateral	Late Cretaceous	1.54756250871601	0.8754687373539	-0.672093771362113	0.671640975338982	2.93119375241642	-1.32175583998232	2.21920348405499
Saurornitholestes lateral	Late Cretaceous	1.33500106673234	0.470003629245736	-0.864997437486604	0.828321958928198	3.40119738166216	-1.79175946922805	2.16332302566054
Saurornitholestes lateral	Late Cretaceous	1.7227665977411	0.336472236621213	-1.38629436111989	0.117783035656383	3.16758253048065	-1.55814461804655	1.84054963339749
Saurornitholestes lateral	Late Cretaceous	1.43508452528932	0.693147180559945	-0.741937344729377	0.65677953638907	3.05635689537043	-1.44691898293633	2.09186406167839
Saurornitholestes lateral	Late Cretaceous	1.70474809223843	0.78845736036427	-0.916290731874155	0.737598943130779	3.05635689537043	-1.44691898293633	2.4423470353692
Saurornitholestes lateral	Late Cretaceous	1.64865862558738	0.78845736036427	-0.860201265223111	0.455475528682826	3.05635689537043	-1.44691898293633	2.10413415427021
Saurornitholestes lateral	Late Cretaceous	1.25276296849537	0.641853886172395	-0.610909082322973	0.762140052046897	3.05635689537043	-1.44691898293633	2.01490302054226
Saurornitholestes lateral	Late Cretaceous	1.41098697371026	0.955511445027436	-0.455475528682826	0.840304824896233	3.11351530921037	-1.50407739677627	2.2512917986065
Saurornitholestes lateral	Late Cretaceous	1.41098697371026	0.8754687373539	-0.535518236356362	0.840304824896233	2.99573227355399	-1.38629436111989	2.2512917986065
Saurornitholestes lateral	Late Cretaceous	1.66770682055808	0.916290731874155	-0.751416088683921	0.800392710913543	3.16758253048065	-1.55814461804655	2.46809953147162
Saurornitholestes lateral	Late Cretaceous	1.6094379124341	0.8754687373539	-0.7339691750802	0.741937344729377	2.99573227355399	-1.38629436111989	2.35137525716348
Saurornitholestes lateral	Late Cretaceous	1.79175946922805	0.832909122935104	-0.958850346292951	0.773189888233482	2.86220088092947	-1.25276296849537	2.56494935746154
Saurornitholestes lateral	Late Cretaceous	1.7404661748405	0.78845736036427	-0.952008814476234	0.657429097957866	2.93119375241642	-1.32175583998232	2.39789527279837
Saurornitholestes lateral	Late Cretaceous	1.25276296849537	0.693147180559945	-0.559615787935423	0.801360765200178	2.93119375241642	-1.32175583998232	2.05412373369555
Saurornitholestes lateral	Late Cretaceous	1.06471073699243	0.53062825106217	-0.534082485930258	0.881199412062885	3.11351530921037	-1.50407739677627	1.94591014905531
Saurornitholestes lateral	Late Cretaceous	1.6094379124341	0.832909122935104	-0.776528789498996	0.8754687373539	2.99573227355399	-1.38629436111989	2.484906649788
Saurornitholestes lateral	Late Cretaceous	1.62924053973028	0.8754687373539	-0.75377180237638	0.693147180559945	2.99573227355399	-1.38629436111989	2.32238772029023
Saurornitholestes lateral	Late Cretaceous	1.33500106673234	0.470003629245736	-0.864997437486604	0.505548566665147	3.11351530921037	-1.50407739677627	1.84054963339749
Saurornitholestes lateral	Late Cretaceous	1.58923520511658	0.78845736036427	-0.800777844752311	0.651474484159377	3.26766598903763	-1.65822807660353	2.24070968927596
Saurornitholestes lateral	Late Cretaceous	1.19392246847243	0.405465108108164	-0.78845736036427	0.630626823578611	3.05635689537043	-1.44691898293633	1.82454929205105
Saurornitholestes lateral	Late Cretaceous	1.7404661748405	0.8754687373539	-0.864997437486605	0.675447603460544	3.11351530921037	-1.50407739677627	2.41591377830105
Saurornitholestes lateral	Late Cretaceous	1.84054963339749	0.8754687373539	-0.965080896043587	0.812692331209728	2.99573227355399	-1.38629436111989	2.65324196460721
Saurornitholestes lateral	Late Cretaceous	1.54543258245819	0.824175442966349	-0.721257139491839	0.53525817862208	2.88480071284671	-1.27536280041261	2.08069076108027
Saurornitholestes lateral	Late Cretaceous	1.78842056796254	0.908258560176891	-0.88016200778565	0.667743612959806	3.13113691056019	-1.52169899812609	2.45616418092235
Saurornitholestes lateral	Late Cretaceous	1.75267208052001	0.912282710476616	-0.840389370043392	0.667696048130421	3.32143241319329	-1.71199450075919	2.42036812865043
Saurornitholestes lateral	Late Cretaceous	1.47247205736094	0.896088024556636	-0.576384032804307	0.746731426694052	3.06339092202781	-1.45395300959371	2.21920348405499
Saurornitholestes lateral	Late Cretaceous	1.58719230348678	0.896088024556636	-0.691104278930145	0.580717886180664	2.94968833505258	-1.34025042261848	2.16791018966744
Saurornitholestes lateral	Late Cretaceous	1.44926916028128	0.683096844706444	-0.766172315574835	0.523422011451676	3.07269331469012	-1.46325540225602	1.97269117173296
Saurornitholestes lateral	Late Cretaceous	1.66013102674962	0.86288995514704	-0.797241071602579	0.717561538731233	2.9391619220656	-1.3297240096315	2.37769256548085
Saurornitholestes lateral	Late Cretaceous	1.36863942588117	0.593326845277734	-0.775312580603435	0.364784466333922	3.08648663682246	-1.47704872438835	1.73342389221509
Saurornitholestes lateral	Late Cretaceous	1.65632149833295	1.01884732019925	-0.637474178133704	0.723224635797223	3.00568260440716	-1.39624469197306	2.37954613413017
Saurornitholestes lateral	Late Cretaceous	1.74745921033147	0.982078472412158	-0.765380737919317	0.703545887780844	3.06339092202781	-1.45395300959371	2.45100509811232
Saurornitholestes lateral	Late Cretaceous	1.30019166206648	0.476234178996372	-0.823957483070107	0.185948034023128	2.91235066461494	-1.30291275218084	1.48613969608961
Saurornitholestes lateral	Late Cretaceous	1.63315443905142	0.86288995514704	-0.770264483904377	0.468537711563239	3.01062088604774	-1.40118297361364	2.10169215061466
Saurornitholestes lateral	Late Cretaceous	1.69009581545155	0.86288995514704	-0.827205860304515	0.530194034815661	3.04452243772342	-1.43508452528932	2.22028985026722
Saurornitholestes lateral	Late Cretaceous	1.87640694328834	1.31640823365572	-0.559998709632616	0.391586704936087	2.88480071284671	-1.27536280041261	2.26799364822443
Saurornitholestes lateral	Late Cretaceous	1.54756250871601	0.774727167552368	-0.772835341163645	0.489754106663152	3.07731226054641	-1.46787434811231	2.03731661537916
Saurornitholestes lateral	Late Cretaceous	1.7227665977411	0.896088024556636	-0.826678573184468	0.394693011126253	3.30321697330195	-1.69377906086785	2.11745960886736
Saurornitholestes lateral	Late Cretaceous	1.7263316639056	0.86288995514704	-0.86344170875856	0.580245450357983	3.00568260440716	-1.39624469197306	2.30657711426358
Saurornitholestes lateral	Late Cretaceous	1.75267208052001	0.879626747502564	-0.873045333017444	0.647946752745403	3.11351530921037	-1.50407739677627	2.40061883326541
Saurornitholestes lateral	Late Cretaceous	1.7561322915849	1.15057202759882	-0.605560263986083	0.68968696949505	2.94968833505258	-1.34025042261848	2.44581926107995
Saurornitholestes lateral	Late Cretaceous	1.53901544813755	0.943905898907128	-0.595109549230426	0.773519975709659	3.17805383034795	-1.56861591791385	2.31253542384721
Saurornitholestes lateral	Late Cretaceous	1.55814461804655	0.867100487683383	-0.691044130363167	0.467368581607731	3.06805293513362	-1.45861502269952	2.02551319965428
Saurornitholestes lateral	Late Cretaceous	2.01490302054226	1.30291275218084	-0.711990268361425	0.538440790798964	3.19867311755068	-1.58923520511658	2.55334381134123
Saurornitholestes lateral	Late Cretaceous	1.95586047990848	1.14103300455206	-0.81482747535642	0.16998743458551	3.28840188751681	-1.67896397508271	2.12584791449399
Saurornitholestes lateral	Late Cretaceous	1.6752256529721	1.03673688495002	-0.638488768022081	0.63730977087511	2.96527306606928	-1.35583515363518	2.31253542384721
Saurornitholestes lateral	Late Cretaceous	1.34025042261848	0.559615787935423	-0.780634634683061	0.677315715343265	3.41772668361337	-1.80828877117927	2.01756613796175
Saurornitholestes lateral	Late Cretaceous	0.524728528934982	-0.186329578191493	-0.711058107126476	0.263728831429288	3.29953372788566	-1.69009581545155	0.78845736036427
Atrociraptor lateral	Late Cretaceous	1.64865862558738	1.02961941718116	-0.619039208406224	0.366244394954883	2.99573227355399	-1.38629436111989	2.01490302054226
Atrociraptor lateral	Late Cretaceous	1.64865862558738	0.955511445027436	-0.693147180559945	0.297251523467932	2.99573227355399	-1.38629436111989	1.94591014905531
Atrociraptor lateral	Late Cretaceous	1.60542989103656	0.908258560176891	-0.697171330859671	0.433189656123019	2.63905732961526	-1.02961941718116	2.03861954715958
Atrociraptor lateral	Late Cretaceous	1.63899671467564	0.8754687373539	-0.763527977321745	0.486851199818347	2.77258872223978	-1.16315080980568	2.12584791449399
Atrociraptor lateral	Late Cretaceous	1.75958057086382	1.05779029414785	-0.701790276715965	0.45088923322242	2.77258872223978	-1.16315080980568	2.21046980408624
Atrociraptor lateral	Late Cretaceous	1.65441127807683	1.01523067972906	-0.639180598347773	0.582034012412669	2.63905732961526	-1.02961941718116	2.2364452904895
Atrociraptor lateral	Late Cretaceous	1.55392520250384	0.8754687373539	-0.678456465149942	0.467622360757092	2.86220088092947	-1.25276296849537	2.02154756326093
Atrociraptor lateral	Late Cretaceous	1.53686721959926	0.858661619037519	-0.678205600561746	0.356244743889077	2.72457950305342	-1.11514159061932	1.89311196348834
Atrociraptor lateral	Late Cretaceous	1.62136648329937	0.940007258491471	-0.681359224807903	0.640396615174416	2.83321334405622	-1.22377543162212	2.26176309847379
Atrociraptor lateral	Late Cretaceous	1.14740245283754	0.457424847038875	-0.689977605798666	0.256240546616962	2.70805020110221	-1.09861228866811	1.4036429994545
Atrociraptor lateral	Late Cretaceous	1.17557332980424	0.542324290825362	-0.633249038978877	0.445793153495136	2.70805020110221	-1.09861228866811	1.62136648329937
Atrociraptor lateral	Late Cretaceous	1.70110510095992	0.940007258491471	-0.761097842468453	0.55228974784335	2.86220088092947	-1.25276296849537	2.25339484880327
Atrociraptor lateral	Late Cretaceous	1.46325540225602	0.631271776841858	-0.831983625414161	0.237849698703905	3.15700042115011	-1.54756250871601	1.70110510095992
Atrociraptor lateral	Late Cretaceous	1.49962304642689	0.841567185678219	-0.658055860748675	0.488251301727452	2.86220088092947	-1.25276296849537	1.98787434815435
Atrociraptor lateral	Late Cretaceous	1.7227665977411	0.955511445027436	-0.767255152713667	0.356674943938732	2.80336038090653	-1.19392246847243	2.07944154167984
Atrociraptor lateral	Late Cretaceous	1.55392520250384	0.940007258491471	-0.613917944012371	0.422929750400893	2.91777073208428	-1.30833281965018	1.97685495290473
Atrociraptor lateral	Late Cretaceous	1.4036429994545	0.688134638736401	-0.715508360718103	0.45109126893494	2.86220088092947	-1.25276296849537	1.85473426838944
Atrociraptor lateral	Late Cretaceous	1.3609765531356	0.732367893713227	-0.628608659422374	0.398604017728219	2.99573227355399	-1.38629436111989	1.75958057086382
Atrociraptor lateral	Late Cretaceous	1.58923520511658	0.879626747502564	-0.709608457614017	0.728238500371215	2.7408400239252	-1.1314021114911	2.3174737054878
Atrociraptor lateral	Late Cretaceous	1.44220199305819	0.770108221696074	-0.672093771362113	0.438788609897811	2.99573227355399	-1.38629436111989	1.880990602956
Zapsalis lateral	Late Cretaceous	1.87180217690159	1.09861228866811	-0.773189888233482	0.613104472886409	2.71800053195538	-1.10856261952128	2.484906649788
Zapsalis lateral	Late Cretaceous	1.80828877117927	0.8754687373539	-0.932820033825366	0.49429632181478	2.78809290877575	-1.17865499634165	2.30258509299405
Zapsalis lateral	Late Cretaceous	1.84054963339749	1.16315080980568	-0.677398823591806	0.557345639400884	2.86220088092947	-1.25276296849537	2.39789527279837
Zapsalis lateral	Late Cretaceous	1.7404661748405	0.916290731874155	-0.824175442966349	0.785262469467751	2.86220088092947	-1.25276296849537	2.52572864430826
Zapsalis lateral	Late Cretaceous	1.75785791755237	0.916290731874155	-0.841567185678219	0.807091439909163	2.86220088092947	-1.25276296849537	2.56494935746154
Zapsalis lateral	Late Cretaceous	1.97408102602201	1.16315080980568	-0.810930216216329	0.733969175080201	2.70805020110221	-1.09861228866811	2.70805020110221
Zapsalis lateral	Late Cretaceous	1.68639895357023	0.916290731874155	-0.770108221696074	0.664976303593249	2.86220088092947	-1.25276296849537	2.35137525716348
Zapsalis lateral	Late Cretaceous	1.87180217690159	1.09861228866811	-0.773189888233482	0.693147180559945	2.78809290877575	-1.17865499634165	2.56494935746154
Zapsalis lateral	Late Cretaceous	2.06686275947298	1.1314021114911	-0.935460647981875	0.572194570142283	2.78809290877575	-1.17865499634165	2.63905732961526
Zapsalis lateral	Late Cretaceous	1.88706964903238	1.09861228866811	-0.78845736036427	0.853770374892821	2.78809290877575	-1.17865499634165	2.7408400239252
Zapsalis lateral	Late Cretaceous	1.85629799036563	1.1314021114911	-0.724895878874526	0.586049045003578	2.78809290877575	-1.17865499634165	2.4423470353692
Zapsalis lateral	Late Cretaceous	1.75785791755237	0.916290731874155	-0.841567185678219	0.640037355245997	2.93119375241642	-1.32175583998232	2.39789527279837
Zapsalis lateral	Late Cretaceous	1.84054963339749	1.22377543162212	-0.616774201775371	0.644357016390513	2.86220088092947	-1.25276296849537	2.484906649788
Zapsalis lateral	Late Cretaceous	1.84054963339749	1.09861228866811	-0.741937344729377	0.900290390527714	2.70805020110221	-1.09861228866811	2.7408400239252
Zapsalis lateral	Late Cretaceous	1.79175946922805	1.09861228866811	-0.693147180559945	0.733969175080201	2.78809290877575	-1.17865499634165	2.52572864430826
Zapsalis lateral	Late Cretaceous	1.85629799036563	1.09861228866811	-0.757685701697516	0.628608659422374	2.70805020110221	-1.09861228866811	2.484906649788
Zapsalis lateral	Late Cretaceous	1.84054963339749	0.8754687373539	-0.965080896043587	0.575364144903562	2.86220088092947	-1.25276296849537	2.41591377830105
Zapsalis lateral	Late Cretaceous	1.85629799036563	1.09861228866811	-0.757685701697516	0.603290851438084	2.78809290877575	-1.17865499634165	2.45958884180371
Zapsalis lateral	Late Cretaceous	1.94591014905531	1.09861228866811	-0.847297860387204	0.538996500732687	2.70805020110221	-1.09861228866811	2.484906649788
Zapsalis lateral	Late Cretaceous	1.91692261218206	1.19392246847243	-0.723000143709627	0.700473220652018	2.70805020110221	-1.09861228866811	2.61739583283408
Zapsalis lateral	Late Cretaceous	1.66770682055808	0.741937344729377	-0.925769475828699	0.562307579601134	2.78809290877575	-1.17865499634165	2.23001440015921
Zapsalis lateral	Late Cretaceous	1.75785791755237	0.955511445027436	-0.802346472524937	0.684489117816831	2.86220088092947	-1.25276296849537	2.4423470353692
Zapsalis lateral	Late Cretaceous	1.6094379124341	0.832909122935104	-0.776528789498996	0.78845736036427	2.86220088092947	-1.25276296849537	2.39789527279837
Zapsalis lateral	Late Cretaceous	1.85629799036563	0.916290731874155	-0.940007258491471	0.782759339249632	2.70805020110221	-1.09861228866811	2.63905732961526
Troodon lateral	Late Cretaceous	1.73342389221509	1.00063188030791	-0.732792011907186	0.357204838855309	2.35137525716348	-0.741937344729377	2.0906287310704
Troodon lateral	Late Cretaceous	1.7404661748405	0.955511445027436	-0.784954729813068	0.422856850820033	2.484906649788	-0.8754687373539	2.16332302566054
Troodon lateral	Late Cretaceous	1.82454929205105	1.22377543162212	-0.60077386042893	0.372675285285174	2.05412373369555	-0.444685821261446	2.19722457733622
Troodon lateral	Late Cretaceous	1.50629715351459	0.797507195884188	-0.708789957630399	0.391322706412945	2.41591377830105	-0.806475865866948	1.89761985992753
Troodon lateral	Late Cretaceous	1.60140574073684	0.936093359170335	-0.665312381566502	0.551518577702803	2.18605127673809	-0.576613364303994	2.15292431843964
Troodon lateral	Late Cretaceous	1.67709656090792	0.974559639998131	-0.702536920909784	0.403594200172353	2.37954613413017	-0.770108221696074	2.08069076108027
Troodon lateral	Late Cretaceous	1.60743590976343	1.03318448334565	-0.574251426417773	0.326979859866151	2.30258509299405	-0.693147180559945	1.93441576962958
Troodon lateral	Late Cretaceous	1.08856195281461	0.425267735404344	-0.663294217410264	0.269847204815747	2.82731362192903	-1.21787570949493	1.35840915763035
Troodon lateral	Late Cretaceous	1.18172719537862	0.582215619852664	-0.599511575525953	0.333400037584243	2.33214389523559	-0.72270598280149	1.51512723296286
Troodon lateral	Late Cretaceous	1.58514521986506	0.841567185678219	-0.743578034186837	0.295845383090942	2.35137525716348	-0.741937344729377	1.880990602956
Troodon lateral	Late Cretaceous	1.77664583141801	1.00063188030791	-0.776013951110101	0.346812595678603	2.42480272571829	-0.815364813284195	2.12345842709661
Troodon lateral	Late Cretaceous	1.38879124131848	0.688134638736401	-0.700656602582077	0.0367238329546941	2.29253475714054	-0.683096844706444	1.42551507427317
Troodon lateral	Late Cretaceous	1.23837423104327	0.438254930931155	-0.800119300112113	-0.023461486678998	2.70136121295141	-1.09192330051731	1.21491274436427
Troodon lateral	Late Cretaceous	1.19694818938897	0.524728528934982	-0.67221966045399	0.322565015517142	2.4932054526027	-0.883767540168595	1.51951320490611
Troodon lateral	Late Cretaceous	1.22082992139236	0.60431596685333	-0.616513954539029	0.278793125034535	2.37954613413017	-0.770108221696074	1.49962304642689
Troodon lateral	Late Cretaceous	1.65057985576528	0.89199803930511	-0.758581816460165	0.519616049183025	2.28238238567653	-0.672944473242426	2.1701959049483
Troodon lateral	Late Cretaceous	1.05082162483176	0.22314355131421	-0.827678073517551	0.218938920032178	2.77881927199042	-1.16938135955632	1.26976054486394
Troodon lateral	Late Cretaceous	1.28647402583768	0.548121408509688	-0.738352617327992	-0.0835017218453272	2.69462718077007	-1.08518926833597	1.20297230399235
Troodon lateral	Late Cretaceous	1.61342993370364	0.883767540168595	-0.729662393535043	0.393440915141363	2.54160199346455	-0.932164081030445	2.006870848845
Troodon lateral	Late Cretaceous	1.45628673293993	1.00430160919687	-0.451985123743057	0.415515443961666	2.10413415427021	-0.494696241836107	1.87180217690159
Troodon lateral	Late Cretaceous	1.76644166124377	1.20297230399235	-0.563469357251413	0.573439216493978	2.26176309847379	-0.65232518603969	2.33988087773774
Troodon lateral	Late Cretaceous	1.7630170003624	1.07500242302898	-0.688014577333425	0.280797363674284	2.32238772029023	-0.712949807856125	2.04381436403668
Troodon lateral	Late Cretaceous	0.425267735404344	0.0953101798043249	-0.329957555600019	0.420600532173265	2.39789527279837	-0.78845736036427	0.845868267577609
Troodon lateral	Late Cretaceous	1.43031124653666	0.662687973075237	-0.767623273461428	0.226010251796286	2.09186406167839	-0.482426149244293	1.65632149833295
Troodon lateral	Late Cretaceous	1.27536280041261	0.524728528934982	-0.750634271477627	-0.0340942113429761	2.68784749378469	-1.07840958135059	1.24126858906963
Troodon lateral	Late Cretaceous	1.64865862558738	1.02961941718116	-0.619039208406224	0.379489621704904	2.30258509299405	-0.693147180559945	2.02814824729229
Troodon lateral	Late Cretaceous	1.54756250871601	0.693147180559945	-0.854415328156068	0.244196960512042	2.484906649788	-0.8754687373539	1.79175946922805
Troodon lateral	Late Cretaceous	0.916290731874155	0.262364264467491	-0.653926467406664	0.215111379616945	2.99573227355399	-1.38629436111989	1.1314021114911
Troodon lateral	Late Cretaceous	1.59330853050422	0.887891257352457	-0.70541727315176	0.383546422400518	2.42480272571829	-0.815364813284195	1.97685495290473
Troodon lateral	Late Cretaceous	1.79175946922805	1.10856261952128	-0.683196849706777	0.447885823992117	2.17475172148416	-0.565313809050061	2.23964529322017
Troodon lateral	Late Cretaceous	1.7227665977411	0.99694863489161	-0.725817962849494	0.41376391092286	2.52572864430826	-0.916290731874155	2.13653050866396
Troodon lateral	Late Cretaceous	1.64865862558738	0.845868267577609	-0.802790358009772	0.410580208774935	2.52572864430826	-0.916290731874155	2.05923883436232
Troodon lateral	Late Cretaceous	1.49290409617815	0.482426149244293	-1.01047794693386	0.488097372688435	2.52572864430826	-0.916290731874155	1.98100146886658
Pectinodon lateral	Late Cretaceous	0.887891257352457	-0.22314355131421	-1.11103480866667	0.467943896282725	2.52572864430826	-0.916290731874155	1.35583515363518
Pectinodon lateral	Late Cretaceous	0.78845736036427	0	-0.78845736036427	0.310154928303839	2.99573227355399	-1.38629436111989	1.09861228866811
Pectinodon lateral	Late Cretaceous	0.993251773010283	0	-0.993251773010283	0.510825623765991	2.93119375241642	-1.32175583998232	1.50407739677627
Pectinodon lateral	Late Cretaceous	1.06471073699243	0.0953101798043249	-0.969400557188103	0.393904285707088	2.86220088092947	-1.25276296849537	1.45861502269952
Pectinodon lateral	Late Cretaceous	0.993251773010283	0.0953101798043249	-0.897941593205958	0.441832752279039	2.99573227355399	-1.38629436111989	1.43508452528932
Pectinodon lateral	Late Cretaceous	0.993251773010283	0	-0.993251773010283	0.341749293722057	2.86220088092947	-1.25276296849537	1.33500106673234
Pectinodon lateral	Late Cretaceous	0.955511445027436	0	-0.955511445027436	0.175890666463664	3.11351530921037	-1.50407739677627	1.1314021114911
Pectinodon lateral	Late Cretaceous	0.993251773010283	0	-0.993251773010283	0.417735200699979	2.99573227355399	-1.38629436111989	1.41098697371026
Pectinodon lateral	Late Cretaceous	1.09861228866811	0	-1.09861228866811	0.154150679827258	2.70805020110221	-1.09861228866811	1.25276296849537
Pectinodon lateral	Late Cretaceous	0.8754687373539	-0.105360515657826	-0.980829253011726	0.485507815781701	2.99573227355399	-1.38629436111989	1.3609765531356
Pectinodon lateral	Late Cretaceous	0.693147180559945	0	-0.693147180559945	0.717839793150317	2.70805020110221	-1.09861228866811	1.41098697371026
Pectinodon lateral	Late Cretaceous	0.741937344729377	-0.22314355131421	-0.965080896043587	0.421213465076303	3.2188758248682	-1.6094379124341	1.16315080980568
Pectinodon lateral	Late Cretaceous	0.641853886172395	0.262364264467491	-0.379489621704904	0.581921545449721	2.70805020110221	-1.09861228866811	1.22377543162212
Pectinodon lateral	Late Cretaceous	1.16315080980568	0	-1.16315080980568	0.22314355131421	2.70805020110221	-1.09861228866811	1.38629436111989
Pectinodon lateral	Late Cretaceous	0.924258901523332	0.0861776962410524	-0.83808120528228	0.564140682533712	2.26176309847379	-0.65232518603969	1.48839958405704
Pectinodon lateral	Late Cretaceous	0.89199803930511	-0.0943106794712413	-0.986308718776352	0.476641386576059	2.31253542384721	-0.703097511413113	1.36863942588117
Pectinodon lateral	Late Cretaceous	0.871293365943419	0	-0.871293365943419	0.568541762104501	2.29253475714054	-0.683096844706444	1.43983512804792
Pectinodon lateral	Late Cretaceous	0.904218150639886	0.113328685307003	-0.790889465332883	0.685017054476695	2.67414864942653	-1.06471073699243	1.58923520511658
Pectinodon lateral	Late Cretaceous	1.06125650212434	0.113328685307003	-0.947927816817338	0.546179407639087	2.77258872223978	-1.16315080980568	1.60743590976343
Pectinodon lateral	Late Cretaceous	1.07500242302898	0.0953101798043249	-0.979692243224651	0.503976281920416	2.76631910922619	-1.15688119679209	1.57897870494939
Pectinodon lateral	Late Cretaceous	1.00795792039998	-0.0408219945202552	-1.04877991492023	0.347877233235203	2.72785282839839	-1.11841491596429	1.35583515363518
Pectinodon lateral	Late Cretaceous	0.928219302739429	-0.139262067333508	-1.06748137007294	0.250435693602217	2.92852352386054	-1.31908561142644	1.17865499634165
Pectinodon lateral	Late Cretaceous	0.970778917158225	-0.198450938723838	-1.16922985588206	0.189241999638528	2.79728133483015	-1.18784342239605	1.16002091679675
Pectinodon lateral	Late Cretaceous	1.00795792039998	0.139761942375159	-0.86819597802482	0.705840007358364	2.83321334405622	-1.22377543162212	1.71379792775834
Pectinodon lateral	Late Cretaceous	0.966983846189673	0.165514438477573	-0.8014694077121	0.601632071724172	2.82731362192903	-1.21787570949493	1.56861591791385
Pectinodon lateral	Late Cretaceous	0.924258901523332	0.198850858745165	-0.725408042778167	0.534356121176185	2.94968833505258	-1.34025042261848	1.45861502269952
Pectinodon lateral	Late Cretaceous	0.837247524533702	-0.0725706928348354	-0.909818217368538	0.612021635747577	2.30258509299405	-0.693147180559945	1.44926916028128
Pectinodon lateral	Late Cretaceous	0.792992515529661	-0.478035800943	-1.27102831647266	0.170181802243344	2.98568193770049	-1.37624402526639	0.963174317773006
Pectinodon lateral	Late Cretaceous	0.858661619037519	-0.462035459596559	-1.32069707863408	0.14563999015935	3.00568260440716	-1.39624469197306	1.00430160919687
Pectinodon lateral	Late Cretaceous	0.854415328156068	-0.356674943938732	-1.2110902720948	0.101096116871369	2.9704144655697	-1.3609765531356	0.955511445027436
Pectinodon lateral	Late Cretaceous	1.13783300182139	0.378436435720245	-0.759396566101146	0.590276440330208	2.05412373369555	-0.444685821261446	1.7281094421516
Pectinodon lateral	Late Cretaceous	1.07500242302898	0.157003748809665	-0.917998674219311	0.395173422071617	2.35137525716348	-0.741937344729377	1.47017584510059
Pectinodon lateral	Late Cretaceous	0.940007258491471	0.0676586484738149	-0.872348610017656	0.564070138284803	2.16332302566054	-0.553885113226438	1.50407739677627
Pectinodon lateral	Late Cretaceous	0.989541193613748	0.113328685307003	-0.876212508306744	0.324182474671307	2.66722820658195	-1.05779029414785	1.31372366828506
Pectinodon lateral	Late Cretaceous	0.920282753143692	0.048790164169432	-0.87149258897426	0.211119358347408	2.92852352386054	-1.31908561142644	1.1314021114911
Pectinodon lateral	Late Cretaceous	0.693147180559945	-0.356674943938732	-1.04982212449868	0.405465108108164	2.86220088092947	-1.25276296849537	1.09861228866811
Pectinodon lateral	Late Cretaceous	1.16315080980568	0.0953101798043249	-1.06784063000136	0.362905493689368	2.99573227355399	-1.38629436111989	1.52605630349505
Pectinodon lateral	Late Cretaceous	1.28093384546206	0.53062825106217	-0.750305594399894	0.245122458032985	2.52572864430826	-0.916290731874155	1.52605630349505
Pectinodon lateral	Late Cretaceous	0.78845736036427	-0.105360515657826	-0.893817876022097	0.276253376628158	2.99573227355399	-1.38629436111989	1.06471073699243
Pectinodon lateral	Late Cretaceous	0.741937344729377	-0.356674943938732	-1.09861228866811	0.356674943938732	3.11351530921037	-1.50407739677627	1.09861228866811
