# Supplementary material for: Enhancing the classification of isolated theropod teeth using machine learning: a comparative study
Source: PeerJ. 2025 Mar 26;13:e19116. doi: 10.7717/peerj.19116 (PMC11954464; doi:10.7717/peerj.19116)
Supplement: Supplemental Information 1 [file peerj-13-19116-s001.zip › teeth_data_taxa_epoch1.csv]

TaxonToothtype	Epoch	CBL	CBW	CBR	CHR	DC	DDL	CH
Eoraptor	Late Triassic	2.5	1.62	0.648	2.696	25	0.2	6.74
Eoraptor	Late Triassic	2.88	1.85	0.642361111111111	2.48263888888889	37.5	0.133333333333333	7.15
Eoraptor	Late Triassic	1.98	1.48	0.747474747474748	2.89393939393939	30	0.166666666666667	5.73
Eoraptor	Late Triassic	2.32	1.8	0.775862068965517	2.23706896551724	35	0.142857142857143	5.19
Eoraptor	Late Triassic	3.04	1.97	0.648026315789474	2.16447368421053	30	0.166666666666667	6.58
Eoraptor	Late Triassic	2.9	1.74	0.6	1.87586206896552	30	0.166666666666667	5.44
Eoraptor	Late Triassic	2.71	1.58	0.583025830258303	2.27675276752768	25	0.2	6.17
Eoraptor	Late Triassic	2.67	1.82	0.681647940074906	1.8689138576779	30	0.166666666666667	4.99
Eoraptor	Late Triassic	2.56	1.69	0.66015625	1.84375	30	0.166666666666667	4.72
Eoraptor	Late Triassic	2.94	1.87	0.636054421768708	1.80952380952381	30	0.166666666666667	5.32
Eoraptor	Late Triassic	2.54	1.55	0.610236220472441	2.55905511811024	32.5	0.153846153846154	6.5
Eoraptor	Late Triassic	3.33	1.82	0.546546546546547	2.03003003003003	40	0.125	6.76
Eoraptor	Late Triassic	2.86	1.6	0.559440559440559	1.68881118881119	32.5	0.153846153846154	4.83
Coelophysis lateral	Late Triassic	3	1.49	0.496666666666667	2.73333333333333	50	0.1	8.2
Coelophysis lateral	Late Triassic	4.1	1.37	0.334146341463415	2.17073170731707	47	0.106382978723404	8.9
Coelophysis lateral	Late Triassic	4.4	1.63	0.370454545454545	2.63636363636364	40	0.125	11.6
Coelophysis lateral	Late Triassic	5.5	1.71	0.310909090909091	1.76363636363636	40	0.125	9.7
Coelophysis lateral	Late Triassic	5.9	1.79	0.303389830508475	1.57627118644068	40	0.125	9.3
Coelophysis lateral	Late Triassic	5.4	1.85	0.342592592592593	1.38888888888889	35	0.142857142857143	7.5
Coelophysis lateral	Late Triassic	4.7	1.58	0.336170212765957	1.17021276595745	35	0.142857142857143	5.5
Coelophysis lateral	Late Triassic	5.2	1.7	0.326923076923077	1.19230769230769	40	0.125	6.2
Coelophysis lateral	Late Triassic	3.9	1.49	0.382051282051282	1.38461538461538	35	0.142857142857143	5.4
Coelophysis lateral	Late Triassic	3.3	1.14	0.345454545454545	1.51515151515152	40	0.125	5
Coelophysis lateral	Late Triassic	3.5	1.63	0.465714285714286	1.17142857142857	35	0.142857142857143	4.1
Coelophysis lateral	Late Triassic	3.35	1.86	0.555223880597015	0.985074626865672	40	0.125	3.3
Coelophysis lateral	Late Triassic	3.54	0.93	0.26271186440678	0.974576271186441	40	0.125	3.45
Coelophysis lateral	Late Triassic	3.26	0.86	0.263803680981595	1.16564417177914	40	0.125	3.8
Coelophysis lateral	Late Triassic	2.6	0.95	0.365384615384615	2.57692307692308	45	0.111111111111111	6.7
Coelophysis lateral	Late Triassic	3.1	1.57	0.506451612903226	2	40	0.125	6.2
Ceratosaurus lateral	Late Jurassic	19	6.5	0.342105263157895	1.83157894736842	13	0.384615384615385	34.8
Ceratosaurus lateral	Late Jurassic	18.4	7.3	0.396739130434783	1.7554347826087	13.33	0.375093773443361	32.3
Ceratosaurus lateral	Late Jurassic	17.4	8.8	0.505747126436782	1.98850574712644	11.5	0.434782608695652	34.6
Ceratosaurus lateral	Late Jurassic	15	8	0.533333333333333	1.88666666666667	12.5	0.4	28.3
Ceratosaurus lateral	Late Jurassic	30.03	11.42	0.38028638028638	2.08025308025308	9	0.555555555555556	62.47
Ceratosaurus lateral	Late Jurassic	27.52	9.75	0.354287790697674	2.17877906976744	10.33	0.484027105517909	59.96
Ceratosaurus mesial	Late Jurassic	24.2	14.53	0.600413223140496	1.40619834710744	8	0.625	34.03
Ceratosaurus mesial	Late Jurassic	22.32	17.46	0.782258064516129	1.80062724014337	8.5	0.588235294117647	40.19
Ceratosaurus mesial	Late Jurassic	23.5	14.33	0.609787234042553	1.87617021276596	8.33	0.600240096038415	44.09
Ceratosaurus mesial	Late Jurassic	19.73	14.21	0.72022301064369	1.82108464267613	8.33	0.600240096038415	35.93
Ceratosaurus mesial	Late Jurassic	21.96	14.47	0.658925318761384	1.86247723132969	8	0.625	40.9
Ceratosaurus lateral	Late Jurassic	31.11	13.27	0.426550948248152	2.13629058180649	11.25	0.444444444444444	66.46
Ceratosaurus lateral	Late Jurassic	33.8	11.95	0.353550295857988	2.15502958579882	11	0.454545454545455	72.84
Ceratosaurus lateral	Late Jurassic	27.46	8.68	0.316096139839767	1.97123088128186	11	0.454545454545455	54.13
Ceratosaurus lateral	Late Jurassic	20.98	9.73	0.463775023832221	1.97426120114395	11.66	0.428816466552316	41.42
Ceratosaurus mesial	Late Jurassic	18.61	14.28	0.76732939279957	1.73347662547018	10	0.5	32.26
Ceratosaurus lateral	Late Jurassic	21.99	9.21	0.418826739427012	1.78080945884493	12	0.416666666666667	39.16
Ceratosaurus lateral	Late Jurassic	17.62	7.38	0.418842224744608	1.71906923950057	11.66	0.428816466552316	30.29
Ceratosaurus mesial	Late Jurassic	25.86	14.79	0.571925754060325	1.223124516628	8	0.625	31.63
Ceratosaurus mesial	Late Jurassic	23	16.81	0.730869565217391	1.82130434782609	8	0.625	41.89
Ceratosaurus mesial	Late Jurassic	24.04	14.88	0.618968386023295	1.73294509151414	9	0.555555555555556	41.66
Ceratosaurus mesial	Late Jurassic	20.26	14.31	0.706317867719645	1.90967423494571	8	0.625	38.69
Ceratosaurus mesial	Late Jurassic	22.64	13.9	0.613957597173145	1.75132508833922	7	0.714285714285714	39.65
Ceratosaurus lateral	Late Jurassic	25.47	15.1	0.592854338437377	2.01491951315273	9	0.555555555555556	51.32
Ceratosaurus lateral	Late Jurassic	29.61	12.88	0.434988179669031	2.08409321175279	10	0.5	61.71
Ceratosaurus lateral	Late Jurassic	32.95	14	0.424886191198786	2.27617602427921	11	0.454545454545455	75
Ceratosaurus lateral	Late Jurassic	27.52	10.53	0.382630813953488	1.90334302325581	12	0.416666666666667	52.38
Ceratosaurus lateral	Late Jurassic	20.79	9.12	0.438672438672439	1.83309283309283	10.5	0.476190476190476	38.11
Masiakasaurus lateral	Late Cretaceous	2.86	2.04	0.713286713286713	2.17832167832168	40	0.125	6.23
Masiakasaurus lateral	Late Cretaceous	3.04	1.85	0.608552631578947	1.56578947368421	40	0.125	4.76
Masiakasaurus lateral	Late Cretaceous	5.06	2.04	0.403162055335968	1.72134387351779	18.33	0.272776868521549	8.71
Masiakasaurus lateral	Late Cretaceous	2.41	1.29	0.535269709543568	1.90041493775934	40	0.125	4.58
Masiakasaurus lateral	Late Cretaceous	6.27	3.14	0.500797448165869	1.81658692185008	15	0.333333333333333	11.39
Masiakasaurus lateral	Late Cretaceous	2.76	1.37	0.496376811594203	1.57246376811594	35	0.142857142857143	4.34
Masiakasaurus lateral	Late Cretaceous	4.64	2.45	0.52801724137931	2.55172413793103	15	0.333333333333333	11.84
Masiakasaurus lateral	Late Cretaceous	5.3	2.28	0.430188679245283	1.31320754716981	25	0.2	6.96
Masiakasaurus lateral	Late Cretaceous	6.15	3.02	0.491056910569106	2.31707317073171	22.5	0.222222222222222	14.25
Masiakasaurus lateral	Late Cretaceous	7.09	3.48	0.49083215796897	1.47249647390691	18.5	0.27027027027027	10.44
Masiakasaurus lateral	Late Cretaceous	4.62	2.5	0.541125541125541	2.51948051948052	15	0.333333333333333	11.64
Masiakasaurus lateral	Late Cretaceous	4.94	2.42	0.489878542510121	1.73684210526316	20	0.25	8.58
Masiakasaurus lateral	Late Cretaceous	4.94	2.42	0.489878542510121	1.37651821862348	20	0.25	6.8
Masiakasaurus lateral	Late Cretaceous	5.47	2.22	0.405850091407678	1.61974405850091	16.7	0.29940119760479	8.86
Masiakasaurus lateral	Late Cretaceous	5.15	3.03	1.7	0.4	15	0.333333333333333	13.34
Majungasaurus mesial	Late Cretaceous	12.16	10.94	0.899671052631579	1.61513157894737	8.5	0.588235294117647	19.64
Majungasaurus mesial	Late Cretaceous	15.01	12.45	0.829447035309793	1.85542971352432	8.5	0.588235294117647	27.85
Majungasaurus mesial	Late Cretaceous	15.3	8.79	0.574509803921569	1.55882352941176	7.5	0.666666666666667	23.85
Majungasaurus mesial	Late Cretaceous	14.9	8.32	0.558389261744967	2.13422818791946	8	0.625	31.8
Majungasaurus lateral	Late Cretaceous	17.93	9.16	0.510875627440045	1.86335750139431	9.5	0.526315789473684	33.41
Majungasaurus lateral	Late Cretaceous	18.13	9.39	0.517926089354661	1.93491450634308	9	0.555555555555556	35.08
Majungasaurus lateral	Late Cretaceous	18.7	8.4	0.449197860962567	1.65668449197861	8	0.625	30.98
Majungasaurus lateral	Late Cretaceous	18.47	8.9	0.481862479696806	1.88738494856524	8.5	0.588235294117647	34.86
Majungasaurus mesial	Late Cretaceous	8.56	7.34	0.857476635514019	1.72897196261682	8.5	0.588235294117647	14.8
Majungasaurus lateral	Late Cretaceous	13.1	8.91	0.680152671755725	2.07175572519084	9.5	0.526315789473684	27.14
Majungasaurus lateral	Late Cretaceous	13.9	7.58	0.545323741007194	1.75539568345324	10	0.5	24.4
Majungasaurus lateral	Late Cretaceous	12.56	6.77	0.539012738853503	1.66799363057325	10	0.5	20.95
Majungasaurus lateral	Late Cretaceous	12.27	6.45	0.525672371638142	1.61695191524042	10	0.5	19.84
Majungasaurus lateral	Late Cretaceous	11.73	5.99	0.510656436487639	1.54134697357204	10.62	0.470809792843691	18.08
Majungasaurus lateral	Late Cretaceous	11.49	5.89	0.512619669277633	1.61618798955614	11.25	0.444444444444444	18.57
Majungasaurus lateral	Late Cretaceous	10.79	8.22	0.761816496756256	2.12326227988879	8	0.625	22.91
Majungasaurus lateral	Late Cretaceous	13.02	8.38	0.643625192012289	1.75576036866359	9	0.555555555555556	22.86
Majungasaurus lateral	Late Cretaceous	14.63	7.85	0.536568694463431	1.57416267942584	9	0.555555555555556	23.03
Majungasaurus lateral	Late Cretaceous	14.22	7.87	0.553445850914205	1.514064697609	9.5	0.526315789473684	21.53
Majungasaurus lateral	Late Cretaceous	13.67	7.82	0.57205559619605	1.82809070958303	10	0.5	24.99
Majungasaurus lateral	Late Cretaceous	12.96	8.45	0.652006172839506	1.89583333333333	10	0.5	24.57
Majungasaurus lateral	Late Cretaceous	12.82	6.94	0.541341653666147	1.77535101404056	10.5	0.476190476190476	22.76
Majungasaurus lateral	Late Cretaceous	11.07	6.07	0.5483288166215	1.69647696476965	11.66	0.428816466552316	18.78
Majungasaurus mesial	Late Cretaceous	12.99	9.46	0.73	2.32	12	0.416666666666667	30.11
Majungasaurus mesial	Late Cretaceous	12.41	9.26	0.75	2.18	10	0.5	27.05
Majungasaurus mesial	Late Cretaceous	12.51	8.3	0.66	2.21	11	0.454545454545455	27.69
Majungasaurus mesial	Late Cretaceous	12.08	11.09	0.92	2.61	9	0.555555555555556	31.52
Majungasaurus mesial	Late Cretaceous	14.81	11.72	0.79	2.19	8.5	0.588235294117647	32.38
Majungasaurus mesial	Late Cretaceous	14.6	9.13	0.63	2.17	9.8	0.510204081632653	31.68
Majungasaurus lateral	Late Cretaceous	18.3	8.62	0.47	2.02	9	0.555555555555556	36.9
Majungasaurus lateral	Late Cretaceous	18.37	9.21	0.5	2.07	9	0.555555555555556	38.08
Majungasaurus lateral	Late Cretaceous	17.99	8.49	0.47	1.67	7.5	0.666666666666667	30
Majungasaurus lateral	Late Cretaceous	18.93	8.86	0.47	1.88	10	0.5	35.54
Majungasaurus lateral	Late Cretaceous	18.17	9.1	0.5	2.13	9	0.555555555555556	38.68
Majungasaurus lateral	Late Cretaceous	16.34	6.54	0.4	1.8	9.5	0.526315789473684	29.36
Majungasaurus lateral	Late Cretaceous	7.88	3.47	0.44	1.58	14	0.357142857142857	12.45
Majungasaurus mesial	Late Cretaceous	8.81	7.2	0.82	2.26	9	0.555555555555556	19.88
Majungasaurus lateral	Late Cretaceous	13.3	8.56	0.64	1.91	9.5	0.526315789473684	25.37
Majungasaurus lateral	Late Cretaceous	14.24	7.72	0.54	1.76	11	0.454545454545455	25.13
Majungasaurus lateral	Late Cretaceous	12.66	7.12	0.56	1.57	10	0.5	19.93
Majungasaurus lateral	Late Cretaceous	12.53	6.69	0.53	1.53	11	0.454545454545455	19.21
Majungasaurus lateral	Late Cretaceous	12.28	6.7	0.55	1.46	11	0.454545454545455	17.87
Majungasaurus lateral	Late Cretaceous	11.72	6.29	0.54	1.38	11	0.454545454545455	16.19
Majungasaurus lateral	Late Cretaceous	9.33	5.36	0.57	1.55	11	0.454545454545455	14.48
Majungasaurus mesial	Late Cretaceous	10.91	8.48	0.78	2.1	8.5	0.588235294117647	22.88
Majungasaurus mesial	Late Cretaceous	13.53	8.27	0.61	1.69	9	0.555555555555556	22.87
Majungasaurus lateral	Late Cretaceous	13.9	7.7	0.57	1.73	10	0.5	24.08
Majungasaurus lateral	Late Cretaceous	13.5	7.77	0.58	1.91	11	0.454545454545455	25.75
Majungasaurus lateral	Late Cretaceous	12.82	8.59	0.67	1.85	10	0.5	23.76
Majungasaurus lateral	Late Cretaceous	13.17	7.05	0.54	1.75	9.5	0.526315789473684	23
Majungasaurus lateral	Late Cretaceous	11.26	5.79	0.51	1.66	12	0.416666666666667	18.73
Majungasaurus lateral	Late Cretaceous	12.88	5.25	0.41	1.45	12	0.416666666666667	18.71
Majungasaurus lateral	Late Cretaceous	16.9	8.67	0.51	2.23	9.3	0.537634408602151	37.63
Majungasaurus lateral	Late Cretaceous	17.1	8.81	0.52	2.05	10	0.5	35.01
Monolophosaurus	Middle Jurassic	15.36	11.01	0.716796875	2.19401041666667	17.5	0.285714285714286	33.7
Monolophosaurus	Middle Jurassic	19.36	9.89	0.510847107438017	2.14411157024793	16	0.3125	41.51
Monolophosaurus	Middle Jurassic	15.95	5.76	0.361128526645768	1.11034482758621	15	0.333333333333333	17.71
Monolophosaurus	Middle Jurassic	13.66	6.17	0.451683748169839	2.08199121522694	17.5	0.285714285714286	25.05
Monolophosaurus	Middle Jurassic	13.07	7.13	0.545524100994644	1.59372609028309	18	0.277777777777778	20.83
Monolophosaurus	Middle Jurassic	10.72	6.66	0.621268656716418	1.93	17.5	0.285714285714286	20.71
Monolophosaurus	Middle Jurassic	12.01	6.58	0.547876769358868	1.79683597002498	17.5	0.285714285714286	21.58
Monolophosaurus	Middle Jurassic	12.31	5.66	0.45978878960195	1.61251015434606	16	0.3125	19.85
Monolophosaurus	Middle Jurassic	12.93	4.94	0.382057231245166	1.63186388244393	20	0.25	21.1
Monolophosaurus	Middle Jurassic	9.86	5.45	0.552738336713996	1.71196754563895	19.16	0.260960334029228	16.88
Torvosaurus lateral	Late Jurassic	42.43	21.09	0.497053971246759	2.48126325712939	7	0.714285714285714	105.28
Torvosaurus lateral	Late Jurassic	40.44	21.54	0.532640949554896	2.5217606330366	7.5	0.666666666666667	101.98
Torvosaurus lateral	Late Jurassic	45.52	16.4	0.360281195079086	2.33743409490334	8	0.625	106.4
Torvosaurus lateral	Late Jurassic	24.81	13.74	0.553808948004837	1.75453446191052	9.5	0.526315789473684	43.53
Torvosaurus lateral	Late Jurassic	32.2	15.8	0.490683229813665	1.89751552795031	8	0.625	61.1
Torvosaurus lateral	Late Jurassic	47.99	22.89	0.48	2.95	5	1	141.52
Torvosaurus lateral	Late Jurassic	25.35	12.62	0.5	2.46	7.5	0.666666666666667	62.29
Torvosaurus lateral	Late Jurassic	30.65	17.55	0.57	2.6	6	0.833333333333333	79.79
Torvosaurus lateral	Late Jurassic	22.68	15.15	0.67	2.52	8	0.625	57.21
Torvosaurus lateral	Late Jurassic	26.31	12.02	0.46	2.17	10	0.5	57.2
Torvosaurus lateral	Late Jurassic	36.27	16.93	0.47	2.53	6	0.833333333333333	91.72
Torvosaurus lateral	Late Jurassic	23.23	13.75	0.59	2.25	8	0.625	52.25
Torvosaurus lateral	Late Jurassic	25.11	14.17	0.56	2.61	8	0.625	65.5
Torvosaurus lateral	Late Jurassic	39.71	21.6	0.54	2.76	7	0.714285714285714	109.51
Torvosaurus lateral	Late Jurassic	16.26	7.87	0.48	2.38	10	0.5	38.76
Torvosaurus lateral	Late Jurassic	26.39	14.58	0.55	2	7	0.714285714285714	52.77
Torvosaurus lateral	Late Jurassic	21.54	15.58	0.72	2.53	8	0.625	54.46
Torvosaurus lateral	Late Jurassic	47.09	16.75	0.36	2.23	7	0.714285714285714	104.99
Torvosaurus lateral	Late Jurassic	48.35	20.64	0.43	3.01	6	0.833333333333333	145.55
Torvosaurus lateral	Late Jurassic	25.75	14.04	0.55	2.73	7	0.714285714285714	70.29
Torvosaurus lateral	Late Jurassic	42.44	23.49	0.55	2.91	6.5	0.769230769230769	123.67
Torvosaurus lateral	Late Jurassic	29.1	16.41	0.56	2.89	7	0.714285714285714	84.13
Torvosaurus lateral	Late Jurassic	48.38	19.94	0.41	3.01	7.5	0.666666666666667	145.54
Baryonyx lateral	Early Cretaceous	12.06	10.01	0.830016583747927	2.20812603648425	35	0.142857142857143	26.63
Baryonyx lateral	Early Cretaceous	13.4	10.4	0.776119402985075	2.19328358208955	35	0.142857142857143	29.39
Baryonyx lateral	Early Cretaceous	15.31	11.75	0.767472240365774	2.20052253429131	40	0.125	33.69
Baryonyx lateral	Early Cretaceous	9.01	8.44	0.936736958934517	2.30743618201998	35	0.142857142857143	20.79
Baryonyx lateral	Early Cretaceous	11.79	10.73	0.910093299406277	2.04834605597964	35	0.142857142857143	24.15
Baryonyx lateral	Early Cretaceous	9.3	7.95	0.854838709677419	1.9258064516129	35	0.142857142857143	17.91
Baryonyx lateral	Early Cretaceous	9.27	7.34	0.791801510248112	2.2049622437972	35	0.142857142857143	20.44
Baryonyx lateral	Early Cretaceous	15.84	13.25	0.836489898989899	2.3030303030303	35	0.142857142857143	36.48
Baryonyx lateral	Early Cretaceous	19.3	14.41	0.746632124352332	2.21917098445596	30	0.166666666666667	42.83
Baryonyx lateral	Early Cretaceous	11.69	11.19	0.957228400342173	2.45680068434559	35	0.142857142857143	28.72
Baryonyx lateral	Early Cretaceous	15.76	12.05	0.764593908629442	2.20812182741117	35	0.142857142857143	34.8
Baryonyx lateral	Early Cretaceous	13.18	10.88	0.825493171471927	2.25113808801214	35	0.142857142857143	29.67
Baryonyx lateral	Early Cretaceous	12.12	10.35	0.853960396039604	2.24339933993399	35	0.142857142857143	27.19
Baryonyx lateral	Early Cretaceous	16.42	15.19	0.925091352009744	2.34774665042631	35	0.142857142857143	38.55
Baryonyx lateral	Early Cretaceous	16.47	13.65	0.828779599271403	2.07164541590771	35	0.142857142857143	34.12
Suchomimus lateral	'Middle Cretaceous'	18.6	14.9	0.801075268817204	2.60752688172043	25	0.2	48.5
Suchomimus lateral	'Middle Cretaceous'	15.2	11.3	0.743421052631579	2.13157894736842	30	0.166666666666667	32.4
Suchomimus lateral	'Middle Cretaceous'	15.9	10.8	0.679245283018868	2.62264150943396	25	0.2	41.7
Suchomimus lateral	'Middle Cretaceous'	15.1	9.8	0.649006622516556	2.72847682119205	25	0.2	41.2
Suchomimus lateral	'Middle Cretaceous'	13.4	9.7	0.723880597014925	2.93283582089552	25	0.2	39.3
Suchomimus lateral	'Middle Cretaceous'	14.5	9.5	0.655172413793103	2.57241379310345	32.5	0.153846153846154	37.3
Suchomimus lateral	'Middle Cretaceous'	12.8	9.8	0.765625	3.0078125	35	0.142857142857143	38.5
Suchomimus lateral	'Middle Cretaceous'	17.2	11.6	0.674418604651163	2.25581395348837	32.5	0.153846153846154	38.8
Suchomimus lateral	'Middle Cretaceous'	9	8.3	0.922222222222222	2.02222222222222	30	0.166666666666667	18.2
Suchomimus lateral	'Middle Cretaceous'	19.9	15	0.753768844221106	2.39195979899498	25	0.2	47.6
Suchomimus lateral	'Middle Cretaceous'	18.9	15.2	0.804232804232804	3.33015873015873	27.5	0.181818181818182	62.94
Suchomimus lateral	'Middle Cretaceous'	20.8	18.1	0.870192307692308	2.7375	27	0.185185185185185	56.94
Suchomimus lateral	'Middle Cretaceous'	18.7	13.3	0.711229946524064	2.81604278074866	35	0.142857142857143	52.66
Suchomimus lateral	'Middle Cretaceous'	19.2	14.4	0.75	2.83020833333333	29	0.172413793103448	54.34
Sinraptor	Late Jurassic	24.39	12.3	0.504305043050431	2.43706437064371	10	0.5	59.44
Sinraptor	Late Jurassic	26.63	10.14	0.380773563650019	2.3819001126549	10	0.5	63.43
Sinraptor	Late Jurassic	26.74	10.22	0.382198952879581	2.24644727000748	10	0.5	60.07
Sinraptor	Late Jurassic	26.83	8.88	0.330972791651137	2.08497950055908	11.5	0.434782608695652	55.94
Sinraptor	Late Jurassic	14.76	6.68	0.452574525745257	1.46476964769648	15	0.333333333333333	21.62
Sinraptor	Late Jurassic	21.13	8.23	0.38949361097965	1.75153809749172	11.5	0.434782608695652	37.01
Sinraptor	Late Jurassic	19	9.6	0.505263157894737	2.13421052631579	10.5	0.476190476190476	40.55
Sinraptor	Late Jurassic	19.58	9.48	0.484167517875383	1.96220633299285	11.5	0.434782608695652	38.42
Sinraptor	Late Jurassic	15.33	10.2	0.665362035225049	2.10632746249185	11	0.454545454545455	32.29
Sinraptor	Late Jurassic	17.08	11.36	0.665105386416862	2.2248243559719	11	0.454545454545455	38
Sinraptor	Late Jurassic	19.89	10.54	0.52991452991453	2.0095525389643	11	0.454545454545455	39.97
Allosaurus mesial	Late Jurassic	12.46	6	0.481540930979133	2.29935794542536	10	0.5	28.65
Allosaurus mesial	Late Jurassic	12	11.07	0.9225	1.72416666666667	10	0.5	20.69
Allosaurus mesial	Late Jurassic	13.04	9.28	0.711656441717791	2.06901840490798	11	0.454545454545455	26.98
Allosaurus mesial	Late Jurassic	20.36	12.29	0.603634577603143	2.43467583497053	9	0.555555555555556	49.57
Allosaurus mesial	Late Jurassic	16.01	8.23	0.514053716427233	2.12679575265459	12.5	0.4	34.05
Allosaurus mesial	Late Jurassic	16.75	15.89	0.94865671641791	2.28955223880597	9.5	0.526315789473684	38.35
Allosaurus mesial	Late Jurassic	16.74	14.27	0.852449223416965	2.14635603345281	10	0.5	35.93
Allosaurus mesial	Late Jurassic	16.96	15.28	0.900943396226415	2.59139150943396	10	0.5	43.95
Allosaurus mesial	Late Jurassic	16.4	14.76	0.9	2.40975609756098	10.62	0.470809792843691	39.52
Allosaurus mesial	Late Jurassic	10.47	8.88	0.848137535816619	2.6007640878701	10.5	0.476190476190476	27.23
Allosaurus lateral	Late Jurassic	11.52	8.42	0.730902777777778	2.23003472222222	13.75	0.363636363636364	25.69
Allosaurus lateral	Late Jurassic	5.47	6.39	1.16819012797075	2.24314442413163	13	0.384615384615385	12.27
Allosaurus lateral	Late Jurassic	7.74	6.07	0.784237726098191	2.46770025839793	13.5	0.37037037037037	19.1
Allosaurus lateral	Late Jurassic	12.75	11.8	0.925490196078431	1.82352941176471	10	0.5	23.25
Allosaurus lateral	Late Jurassic	14.13	13.29	0.940552016985138	2.18188251946214	10	0.5	30.83
Allosaurus lateral	Late Jurassic	14.68	11.23	0.764986376021798	1.98910081743869	11.66	0.428816466552316	29.2
Allosaurus lateral	Late Jurassic	14.94	7.17	0.479919678714859	2.10642570281124	13.125	0.380952380952381	31.47
Allosaurus lateral	Late Jurassic	22.59	12.05	0.533421868083223	2.10225763612218	11.5	0.434782608695652	47.49
Allosaurus lateral	Late Jurassic	20.57	13.93	0.677199805542052	2.29897909577054	12.5	0.4	47.29
Allosaurus lateral	Late Jurassic	18.67	13.44	0.719871451526513	2.2560257096947	10.5	0.476190476190476	42.12
Allosaurus mesial	Late Jurassic	14.88	17.3	1.16263440860215	2.28293010752688	9	0.555555555555556	33.97
Allosaurus mesial	Late Jurassic	17.92	15.38	0.858258928571428	2.24330357142857	10	0.5	40.2
Allosaurus mesial	Late Jurassic	10.93	12.56	1.14913083257091	2.31015553522415	10.25	0.48780487804878	25.25
Allosaurus mesial	Late Jurassic	17.64	14.49	0.821428571428571	2.07142857142857	10	0.5	36.54
Allosaurus mesial	Late Jurassic	10.67	9.53	0.893158388003749	2.25210871602624	12	0.416666666666667	24.03
Allosaurus lateral	Late Jurassic	23.33	10.77	0.46163737676811	1.94770681525932	11	0.454545454545455	45.44
Allosaurus lateral	Late Jurassic	16.74	8.25	0.492831541218638	1.74671445639188	12	0.416666666666667	29.24
Allosaurus lateral	Late Jurassic	15.63	10.09	0.64555342290467	2.29750479846449	12	0.416666666666667	35.91
Allosaurus lateral	Late Jurassic	20.28	13.4	0.660749506903353	2.29881656804734	12.5	0.4	41.08
Allosaurus lateral	Late Jurassic	21.71	14.01	0.645324735145094	2.17042837402119	13.5	0.37037037037037	47.12
Allosaurus lateral	Late Jurassic	16.24	8.01	0.493226600985222	1.98399014778325	13	0.384615384615385	32.22
Allosaurus lateral	Late Jurassic	20.64	12.89	0.624515503875969	2.18313953488372	12.5	0.4	45.06
Allosaurus lateral	Late Jurassic	22.87	15.86	0.693484914735461	2.18058592041976	10.5	0.476190476190476	49.87
Allosaurus lateral	Late Jurassic	14.99	7.33	0.488992661774516	2.00266844563042	10	0.5	30.02
Allosaurus lateral	Late Jurassic	15.22	7.04	0.462549277266754	2.19973718791064	11	0.454545454545455	33.48
Allosaurus lateral	Late Jurassic	12.08	7.45	0.616721854304636	2.10513245033113	17.5	0.285714285714286	25.43
Allosaurus lateral	Late Jurassic	14.06	7.59	0.539829302987198	2.02702702702703	14	0.357142857142857	28.5
Allosaurus lateral	Late Jurassic	14.78	7.21	0.487821380243572	1.72665764546685	15	0.333333333333333	25.52
Allosaurus lateral	Late Jurassic	17.32	13.03	0.752309468822171	2.20842956120092	11.5	0.434782608695652	38.25
Allosaurus lateral	Late Jurassic	11.77	8.26	0.7017841971113	2.19201359388275	13.5	0.37037037037037	25.8
Allosaurus lateral	Late Jurassic	10.63	9.77	0.919096895578551	2.31608654750706	11	0.454545454545455	24.62
Allosaurus lateral	Late Jurassic	16.1	13.82	0.858385093167702	2.53726708074534	11	0.454545454545455	40.85
Allosaurus lateral	Late Jurassic	16.7	13.4	0.802395209580838	2.04191616766467	11	0.454545454545455	34.1
Allosaurus lateral	Late Jurassic	18.7	6.9	0.368983957219251	1.70588235294118	13.33	0.375093773443361	31.9
Allosaurus lateral	Late Jurassic	17.9	17.3	0.966480446927374	2.20670391061453	12	0.416666666666667	39.5
Allosaurus mesial	Late Jurassic	12.6	14.5	1.15079365079365	2.68253968253968	10	0.5	33.8
Allosaurus mesial	Late Jurassic	15.5	12.8	0.825806451612903	2.24516129032258	11	0.454545454545455	34.8
Allosaurus mesial	Late Jurassic	14.05	12.52	0.891103202846975	2.44199288256228	10	0.5	34.31
Allosaurus mesial	Late Jurassic	12.79	10.5	0.820953870211102	2.67396403440188	10	0.5	34.2
Allosaurus mesial	Late Jurassic	13.73	10.65	0.775673707210488	2.41733430444283	11	0.454545454545455	33.19
Allosaurus mesial	Late Jurassic	17.95	17.72	0.987186629526462	2.02785515320334	9.5	0.526315789473684	36.4
Allosaurus lateral	Late Jurassic	22.2	9.74	0.438738738738739	1.96711711711712	11	0.454545454545455	43.67
Allosaurus mesial	Late Jurassic	16.1	15.3	0.950310559006211	2.1055900621118	10	0.5	33.9
Allosaurus mesial	Late Jurassic	16	14.6	0.9125	2.118125	10.3	0.485436893203883	33.89
Allosaurus mesial	Late Jurassic	15.5	14.9	0.96	2.37	10	0.5	36.81
Allosaurus mesial	Late Jurassic	16.3	13.5	0.828220858895706	2.31226993865031	10	0.5	37.69
Allosaurus mesial	Late Jurassic	17.5	12.8	0.731428571428571	2.22	11	0.454545454545455	38.85
Fukuiraptor lateral	Early Cretaceous	18	7.5	0.416666666666667	2.77777777777778	12.5	0.4	50
Fukuiraptor lateral	Early Cretaceous	17.4	7.5	0.431034482758621	1.91954022988506	16.5	0.303030303030303	33.4
Fukuiraptor lateral	Early Cretaceous	9	5.1	0.566666666666667	1.88888888888889	17	0.294117647058824	17
Fukuiraptor lateral	Early Cretaceous	11.9	5.7	0.478991596638655	2.77310924369748	17.5	0.285714285714286	33
Fukuiraptor lateral	Early Cretaceous	15.4	6.1	0.396103896103896	2.03246753246753	14	0.357142857142857	31.3
Fukuiraptor lateral	Early Cretaceous	11.5	5.6	0.48695652173913	1.63478260869565	16	0.3125	18.8
Fukuiraptor lateral	Early Cretaceous	10.4	4.6	0.442307692307692	1.21153846153846	16.5	0.303030303030303	12.6
Fukuiraptor lateral	Early Cretaceous	12	5	0.416666666666667	1.54166666666667	16	0.3125	18.5
Fukuiraptor lateral	Early Cretaceous	9.9	4.2	0.424242424242424	1.81818181818182	18	0.277777777777778	18
Fukuiraptor lateral	Early Cretaceous	15.9	5.6	0.352201257861635	2.13836477987421	13	0.384615384615385	34
Fukuiraptor lateral	Early Cretaceous	10.5	5.6	0.533333333333333	2.19047619047619	16	0.3125	23
Fukuiraptor lateral	Early Cretaceous	22	7.5	0.340909090909091	2.49090909090909	12.5	0.4	54.8
Fukuiraptor lateral	Early Cretaceous	5	2.3	0.46	1.2	22	0.227272727272727	6
Australovenator	'Middle Cretaceous'	7.3	4.8	0.657534246575342	1.71232876712329	15	0.333333333333333	12.5
Australovenator	'Middle Cretaceous'	6.8	6	0.882352941176471	2.05882352941176	15	0.333333333333333	14
Australovenator	'Middle Cretaceous'	9.3	5.5	0.591397849462366	1.46236559139785	15	0.333333333333333	13.6
Australovenator	'Middle Cretaceous'	8.4	4.3	0.511904761904762	1.52380952380952	15	0.333333333333333	12.8
Australovenator	'Middle Cretaceous'	10	6.2	0.62	1.84	15	0.333333333333333	18.4
Australovenator	'Middle Cretaceous'	9.5	6.5	0.684210526315789	1.73684210526316	15	0.333333333333333	16.5
Australovenator	'Middle Cretaceous'	10.4	5.7	0.548076923076923	1.57692307692308	15	0.333333333333333	16.4
Australovenator	'Middle Cretaceous'	9.4	5.8	0.617021276595745	1.53191489361702	15	0.333333333333333	14.4
Australovenator	'Middle Cretaceous'	5.3	4.1	0.773584905660377	1.69811320754717	15	0.333333333333333	9
Australovenator	'Middle Cretaceous'	9.7	7.2	0.742268041237113	1.70103092783505	15	0.333333333333333	16.5
Australovenator	'Middle Cretaceous'	8.3	10.2	1.2289156626506	2.14457831325301	10	0.5	17.8
Acrocanthosaurus lateral	'Middle Cretaceous'	30.7	19	0.618892508143323	3.10749185667752	12	0.416666666666667	95.4
Acrocanthosaurus lateral	'Middle Cretaceous'	23.1	10.6	0.458874458874459	2.54978354978355	14	0.357142857142857	58.9
Acrocanthosaurus lateral	'Middle Cretaceous'	38.87	20.28	0.521739130434783	2.31695394906097	13	0.384615384615385	90.06
Acrocanthosaurus lateral	'Middle Cretaceous'	38.77	22.18	0.572091823574929	2.44931648181584	13	0.384615384615385	94.96
Acrocanthosaurus lateral	'Middle Cretaceous'	27.92	18.59	0.665830945558739	2.63538681948424	15	0.333333333333333	73.58
Acrocanthosaurus lateral	'Middle Cretaceous'	32.97	21.39	0.64877161055505	2.00940248710949	12	0.416666666666667	66.25
Acrocanthosaurus lateral	'Middle Cretaceous'	37.85	21.61	0.570937912813738	2.43143989431968	15	0.333333333333333	92.03
Acrocanthosaurus lateral	'Middle Cretaceous'	33.23	18.83	0.566656635570268	2.13692446584412	11.5	0.434782608695652	71.01
Acrocanthosaurus lateral	'Middle Cretaceous'	39.85	21.96	0.551066499372647	2.29184441656211	14	0.357142857142857	91.33
Acrocanthosaurus lateral	'Middle Cretaceous'	40.35	19.95	0.494423791821561	2.21016109045849	14	0.357142857142857	89.18
Acrocanthosaurus lateral	'Middle Cretaceous'	31.54	19.1	0.605580215599239	2.32752060875079	14.5	0.344827586206897	73.41
Acrocanthosaurus lateral	'Middle Cretaceous'	29.47	15.58	0.528673227010519	2.12690872073295	15	0.333333333333333	62.68
Acrocanthosaurus lateral	'Middle Cretaceous'	31.64	18.96	0.599241466498104	2.61125158027813	15	0.333333333333333	82.62
Acrocanthosaurus lateral	'Middle Cretaceous'	30.09	17.36	0.576935859089398	2.35892323030907	15	0.333333333333333	70.98
Acrocanthosaurus lateral	'Middle Cretaceous'	30.89	16.06	0.519909355778569	2.03528650048559	15	0.333333333333333	62.87
Acrocanthosaurus lateral	'Middle Cretaceous'	31.06	16.8	0.540888602704443	1.79781068898905	15	0.333333333333333	55.84
Acrocanthosaurus lateral	'Middle Cretaceous'	27.93	13.63	0.488005728607232	1.69208736126029	15	0.333333333333333	47.26
Acrocanthosaurus lateral	'Middle Cretaceous'	24.87	13.54	0.54443104141536	1.59469240048251	16	0.3125	39.66
Acrocanthosaurus lateral	'Middle Cretaceous'	20.07	11.51	0.573492775286497	1.45042351768809	15	0.333333333333333	29.11
Acrocanthosaurus lateral	'Middle Cretaceous'	31.09	20.01	0.643615310389193	2.36120939208749	14.16	0.353107344632768	73.41
Acrocanthosaurus lateral	'Middle Cretaceous'	32.27	16.53	0.51224047102572	2.12178493957236	13	0.384615384615385	68.47
Acrocanthosaurus lateral	'Middle Cretaceous'	31.69	16.38	0.516882297254654	2.44682865257179	13.5	0.37037037037037	77.54
Acrocanthosaurus lateral	'Middle Cretaceous'	30.96	18.08	0.583979328165375	1.93992248062016	12.5	0.4	67.57
Acrocanthosaurus lateral	'Middle Cretaceous'	32.79	15.19	0.46325099115584	1.30710582494663	12.81	0.39032006245121	60.06
Acrocanthosaurus lateral	'Middle Cretaceous'	26.73	17.56	0.656939768050879	2.34193789749345	14.2	0.352112676056338	62.6
Acrocanthosaurus lateral	'Middle Cretaceous'	35.24	20.59	0.58427922814983	2.24829738933031	13.4	0.373134328358209	79.23
Acrocanthosaurus lateral	'Middle Cretaceous'	36.6	20.64	0.563934426229508	2.37950819672131	13.6	0.367647058823529	87.09
Acrocanthosaurus lateral	'Middle Cretaceous'	42.07	20.74	0.492987877347278	2.21250297123841	12.9	0.387596899224806	93.08
Acrocanthosaurus lateral	'Middle Cretaceous'	22.43	10.87	0.484618814088275	1.50646455639768	16	0.3125	33.79
Acrocanthosaurus lateral	'Middle Cretaceous'	37.21	21.44	0.576189196452566	2.43886052136522	15.3	0.326797385620915	90.75
Acrocanthosaurus lateral	'Middle Cretaceous'	40.79	17.86	0.437852414807551	2.01765138514342	12	0.416666666666667	82.3
Acrocanthosaurus lateral	'Middle Cretaceous'	31.94	16.73	0.523794614902943	2.09079524107702	14.9	0.335570469798658	66.78
Acrocanthosaurus lateral	'Middle Cretaceous'	29.11	19.33	0.664032978357952	2.42597045688767	11.5	0.434782608695652	70.62
Acrocanthosaurus lateral	'Middle Cretaceous'	30.6	18.75	0.612745098039216	1.97647058823529	13	0.384615384615385	60.48
Acrocanthosaurus lateral	'Middle Cretaceous'	31.1	17.19	0.552733118971061	2.08520900321543	16.5	0.303030303030303	64.85
Acrocanthosaurus lateral	'Middle Cretaceous'	26.08	16.58	0.635736196319018	1.64915644171779	13.3	0.37593984962406	43.01
Acrocanthosaurus lateral	'Middle Cretaceous'	28.26	14.35	0.507784854918613	1.67975937721161	14.5	0.344827586206897	47.47
Acrocanthosaurus lateral	'Middle Cretaceous'	24.96	13.22	0.529647435897436	1.56089743589744	15.5	0.32258064516129	38.96
Acrocanthosaurus lateral	'Middle Cretaceous'	20.42	11.46	0.561214495592556	1.62242899118511	15	0.333333333333333	33.13
Acrocanthosaurus lateral	'Middle Cretaceous'	15.37	9.1	0.59206245933637	1.04359141184125	16.7	0.29940119760479	16.04
Acrocanthosaurus lateral	'Middle Cretaceous'	28.98	16.54	0.570738440303658	2.35162180814355	17.5	0.285714285714286	68.15
Acrocanthosaurus lateral	'Middle Cretaceous'	31.35	16.71	0.533014354066986	1.98245614035088	12.8	0.390625	62.15
Carcharodontosaurus lateral	'Middle Cretaceous'	41.46	15.15	0.365412445730825	1.71273516642547	9	0.555555555555556	71.01
Carcharodontosaurus lateral	'Middle Cretaceous'	41.04	14.88	0.362573099415205	1.80214424951267	9	0.555555555555556	73.96
Carcharodontosaurus lateral	'Middle Cretaceous'	41.17	14.88	0.361428224435268	1.77726499878552	9	0.555555555555556	73.17
Carcharodontosaurus lateral	'Middle Cretaceous'	39.91	14.49	0.363066900526184	1.8539213229767	8.2	0.609756097560976	73.99
Carcharodontosaurus lateral	'Middle Cretaceous'	41.53	15.09	0.363351793883939	1.94269202985793	10	0.5	80.68
Carcharodontosaurus lateral	'Middle Cretaceous'	46.65	16.88	0.361843515541265	2.09110396570204	9	0.555555555555556	97.55
Carcharodontosaurus lateral	'Middle Cretaceous'	40.6	17.1	0.421182266009852	1.77339901477832	8.5	0.588235294117647	72
Carcharodontosaurus lateral	'Middle Cretaceous'	41.4	16.6	0.400966183574879	1.76328502415459	9.5	0.526315789473684	73
Carcharodontosaurus lateral	'Middle Cretaceous'	41.1	15.5	0.37712895377129	1.67883211678832	9	0.555555555555556	69
Carcharodontosaurus lateral	'Middle Cretaceous'	40.4	15.9	0.393564356435644	2.00247524752475	10	0.5	80.9
Carcharodontosaurus lateral	'Middle Cretaceous'	45.1	16.8	0.372505543237251	2.27494456762749	8.5	0.588235294117647	102.6
Carcharodontosaurus lateral	'Middle Cretaceous'	43.8	22.6	0.515981735159817	1.94063926940639	10.5	0.476190476190476	85
Carcharodontosaurus lateral	'Middle Cretaceous'	30.1	19.3	0.641196013289037	2.01328903654485	11.5	0.434782608695652	60.6
Carcharodontosaurus lateral	'Middle Cretaceous'	32.1	18.2	0.566978193146417	2.09968847352025	14	0.357142857142857	67.4
Carcharodontosaurus lateral	'Middle Cretaceous'	43.32	23.51	0.542705447830102	2.29108956602031	8	0.625	99.25
Carcharodontosaurus lateral	'Middle Cretaceous'	31.23	14.42	0.461735510726865	1.83221261607429	10.5	0.476190476190476	57.22
Carcharodontosaurus lateral	'Middle Cretaceous'	26.69	13.63	0.510678156612964	1.57399775196703	11	0.454545454545455	42.01
Dilong lateral	Late Jurassic	3.78	1.79	0.473544973544974	1.85185185185185	27.5	0.181818181818182	7
Dilong lateral	Late Jurassic	2.88	1.33	0.461805555555556	1.67361111111111	27.5	0.181818181818182	4.82
Dilong lateral	Late Jurassic	2.64	1.88	0.712121212121212	1.96590909090909	28.75	0.173913043478261	5.19
Dilong lateral	Late Jurassic	2.68	2.16	0.805970149253731	2.72388059701493	27.5	0.181818181818182	7.3
Dilong lateral	Late Jurassic	3.53	2.36	0.668555240793201	2.05665722379603	27.5	0.181818181818182	7.26
Dilong lateral	Late Jurassic	3.3	1.74	0.527272727272727	1.83333333333333	26	0.192307692307692	6.05
Dilong lateral	Late Jurassic	2.8	1.39	0.496428571428571	2.07142857142857	25	0.2	5.8
Dilong lateral	Late Jurassic	2.57	1.98	0.770428015564202	1.80933852140078	27.5	0.181818181818182	4.65
Dilong lateral	Late Jurassic	2.92	1.63	0.558219178082192	2	25	0.2	5.84
Dilong lateral	Late Jurassic	2.88	1.34	0.465277777777778	1.44444444444444	24	0.208333333333333	4.16
Raptorex lateral	Early Cretaceous	9.5	4.8	0.505263157894737	1.76842105263158	14	0.357142857142857	16.8
Raptorex lateral	Early Cretaceous	9.8	4.2	0.428571428571429	1.97959183673469	16	0.3125	19.4
Raptorex lateral	Early Cretaceous	8.1	3.3	0.407407407407407	1.23456790123457	18.5	0.27027027027027	10
Raptorex lateral	Early Cretaceous	7.4	3.4	0.459459459459459	1.48648648648649	20	0.25	11
Raptorex lateral	Early Cretaceous	9.6	3.8	0.395833333333333	1.48958333333333	18.33	0.272776868521549	14.3
Raptorex lateral	Early Cretaceous	8.9	3.1	0.348314606741573	1.57303370786517	18	0.277777777777778	14
Raptorex lateral	Early Cretaceous	10.7	4	0.373831775700935	1.78504672897196	15	0.333333333333333	19.1
Raptorex lateral	Early Cretaceous	10.3	4.7	0.45631067961165	2.05825242718447	17	0.294117647058824	21.2
Raptorex lateral	Early Cretaceous	8	4.9	0.6125	2.35	15.5	0.32258064516129	18.8
Raptorex lateral	Early Cretaceous	9	3.6	0.4	1.48888888888889	16.66	0.300120048019208	13.4
Raptorex lateral	Early Cretaceous	7	4.2	0.6	2.02857142857143	15	0.333333333333333	14.2
Raptorex lateral	Early Cretaceous	8.7	3	0.344827586206897	1.37931034482759	18.5	0.27027027027027	12
Alioramus lateral	Late Cretaceous	12.44	6.7	0.538585209003215	1.83681672025723	13.5	0.37037037037037	22.85
Alioramus lateral	Late Cretaceous	11.98	6	0.500834724540901	1.5575959933222	15	0.333333333333333	18.66
Alioramus lateral	Late Cretaceous	11.99	5.59	0.466221851542952	1.51793160967473	15	0.333333333333333	18.2
Alioramus lateral	Late Cretaceous	13.68	7.86	0.574561403508772	2.49122807017544	13.5	0.37037037037037	34.08
Alioramus lateral	Late Cretaceous	18.03	8.38	0.464780920687743	2.20965058236273	13	0.384615384615385	39.84
Alioramus lateral	Late Cretaceous	16.63	6.25	0.375826819001804	1.90679494888755	14	0.357142857142857	31.71
Alioramus lateral	Late Cretaceous	15.81	5.99	0.37887413029728	1.67552182163188	14	0.357142857142857	26.49
Alioramus lateral	Late Cretaceous	15.48	5.81	0.375322997416021	1.56395348837209	16	0.3125	24.21
Alioramus lateral	Late Cretaceous	12.66	4.92	0.388625592417062	1.56793048973144	16	0.3125	19.85
Alioramus lateral	Late Cretaceous	10.92	4.6	0.421245421245421	1.47344322344322	15	0.333333333333333	16.09
Alioramus lateral	Late Cretaceous	13.45	6.74	0.501115241635688	1.74275092936803	14	0.357142857142857	23.44
Alioramus lateral	Late Cretaceous	12.1	7.19	0.594214876033058	2.13553719008264	13.5	0.37037037037037	25.84
Alioramus lateral	Late Cretaceous	13.12	5.6	0.426829268292683	1.75076219512195	16	0.3125	22.97
Alioramus lateral	Late Cretaceous	12.46	5.49	0.440609951845907	1.63643659711075	16	0.3125	20.39
Alioramus lateral	Late Cretaceous	12.29	5.49	0.446704637917006	1.60618388934093	14	0.357142857142857	19.74
Alioramus lateral	Late Cretaceous	9.55	4.54	0.475392670157068	1.36230366492147	19	0.263157894736842	13.01
Gorgosaurus lateral	Late Cretaceous	21.28	10.77	0.506109022556391	1.86466165413534	11	0.454545454545455	39.68
Gorgosaurus lateral	Late Cretaceous	21.24	12.89	0.606873822975518	2.06403013182674	12	0.416666666666667	43.84
Gorgosaurus lateral	Late Cretaceous	19.96	13.56	0.67935871743487	2.16983967935872	14	0.357142857142857	43.31
Gorgosaurus lateral	Late Cretaceous	17.81	7.67	0.430656934306569	1.79169006176305	12.5	0.4	31.91
Gorgosaurus lateral	Late Cretaceous	18.48	11.41	0.617424242424242	2.0021645021645	13	0.384615384615385	37
Gorgosaurus lateral	Late Cretaceous	17.72	9.21	0.519751693002257	1.76636568848758	15	0.333333333333333	31.3
Gorgosaurus lateral	Late Cretaceous	13.69	8.83	0.64499634769905	1.6208911614317	14	0.357142857142857	22.19
Gorgosaurus lateral	Late Cretaceous	26.48	13.4	0.506042296072508	2.0713746223565	11.5	0.434782608695652	54.85
Gorgosaurus lateral	Late Cretaceous	20.55	10.57	0.514355231143552	1.96155717761557	11	0.454545454545455	40.31
Gorgosaurus lateral	Late Cretaceous	20.6	14.6	0.70873786407767	1.88834951456311	10.5	0.476190476190476	38.9
Gorgosaurus lateral	Late Cretaceous	20.3	14.9	0.733990147783251	2.0935960591133	10	0.5	42.5
Gorgosaurus lateral	Late Cretaceous	16.6	12.4	0.746987951807229	1.78313253012048	11	0.454545454545455	29.6
Gorgosaurus lateral	Late Cretaceous	17.9	12.6	0.70391061452514	1.50837988826816	11.5	0.434782608695652	27
Gorgosaurus lateral	Late Cretaceous	14.83	7.88	0.531355360755226	1.95886716115981	15	0.333333333333333	29.05
Gorgosaurus lateral	Late Cretaceous	14.59	8.72	0.597669636737492	2.04455106237149	15	0.333333333333333	29.83
Gorgosaurus lateral	Late Cretaceous	13.69	7.51	0.548575602629657	1.72753834915997	15	0.333333333333333	23.65
Gorgosaurus lateral	Late Cretaceous	19.01	9.84	0.5176223040505	2.22461862177801	13.5	0.37037037037037	42.29
Gorgosaurus lateral	Late Cretaceous	16.15	8.81	0.545510835913313	2.18080495356037	15.5	0.32258064516129	35.22
Gorgosaurus lateral	Late Cretaceous	15.48	8.13	0.525193798449612	1.87919896640827	16.5	0.303030303030303	29.09
Gorgosaurus lateral	Late Cretaceous	14.64	9.31	0.635928961748634	1.95355191256831	14	0.357142857142857	28.6
Gorgosaurus lateral	Late Cretaceous	14.07	6.79	0.482587064676617	1.52238805970149	17	0.294117647058824	21.42
Daspletosaurus lateral	Late Cretaceous	28.83	19.82	0.687478321193202	1.94207422823448	10	0.5	55.99
Daspletosaurus lateral	Late Cretaceous	26.37	17.7	0.671217292377702	1.69017823284035	10	0.5	44.57
Daspletosaurus lateral	Late Cretaceous	24.47	18.46	0.754393134450347	2.18103800572129	10	0.5	53.37
Daspletosaurus lateral	Late Cretaceous	28.99	20.3	0.700241462573301	1.93790962400828	10	0.5	56.18
Daspletosaurus lateral	Late Cretaceous	26.79	18.15	0.677491601343785	1.63568495707354	12	0.416666666666667	43.82
Daspletosaurus lateral	Late Cretaceous	25.87	18.3	0.707383069192114	2.10282180131426	10.5	0.476190476190476	54.4
Daspletosaurus lateral	Late Cretaceous	16.62	11.37	0.684115523465704	1.39229843561974	15	0.333333333333333	23.14
Daspletosaurus lateral	Late Cretaceous	26.85	20.4	0.759776536312849	2.26443202979516	9	0.555555555555556	60.8
Daspletosaurus lateral	Late Cretaceous	27	22.63	0.838148148148148	2.76962962962963	11	0.454545454545455	74.78
Daspletosaurus lateral	Late Cretaceous	22.88	17.81	0.778409090909091	2.29982517482518	10	0.5	52.62
Daspletosaurus lateral	Late Cretaceous	22.53	16.63	0.738126941855304	2.20017754105637	9	0.555555555555556	49.57
Daspletosaurus lateral	Late Cretaceous	22.32	12.29	0.550627240143369	2.09587813620072	10	0.5	46.78
Daspletosaurus lateral	Late Cretaceous	19.19	12.17	0.634184471078687	1.82021886399166	11	0.454545454545455	34.93
Daspletosaurus lateral	Late Cretaceous	33.24	23.64	0.711191335740072	2.25270758122744	8.5	0.588235294117647	74.88
Daspletosaurus lateral	Late Cretaceous	30.51	18.3	0.599803343166175	1.96689609963946	11.5	0.434782608695652	60.01
Daspletosaurus lateral	Late Cretaceous	24.58	15.79	0.642392188771359	1.84052074857608	12.5	0.4	45.24
Albertosaurus lateral	Late Cretaceous	22.8	13	0.570175438596491	2.01315789473684	11	0.454545454545455	45.9
Albertosaurus lateral	Late Cretaceous	30.85	16.19	0.524797406807131	2.18833063209076	9	0.555555555555556	67.51
Albertosaurus lateral	Late Cretaceous	25.79	14.15	0.548662272198527	2.04342768514928	11	0.454545454545455	52.7
Albertosaurus lateral	Late Cretaceous	30.87	19.72	0.638807904114027	2.27632005183026	9	0.555555555555556	70.27
Albertosaurus lateral	Late Cretaceous	33.26	19.54	0.58749248346362	2.29675285628382	9	0.555555555555556	76.39
Albertosaurus lateral	Late Cretaceous	33.84	18.68	0.552009456264775	2.21394799054374	9	0.555555555555556	74.92
Albertosaurus lateral	Late Cretaceous	29.02	16.6	0.572019297036527	2.13990351481737	9	0.555555555555556	62.1
Albertosaurus lateral	Late Cretaceous	31.78	18.01	0.566708621774701	2.00660792951542	10	0.5	63.77
Albertosaurus lateral	Late Cretaceous	29.48	16.66	0.565128900949797	1.94742198100407	10	0.5	57.41
Albertosaurus lateral	Late Cretaceous	21.88	14.62	0.66819012797075	1.90036563071298	12	0.416666666666667	41.58
Albertosaurus lateral	Late Cretaceous	14.62	9.1	0.622435020519836	1.72913816689467	13.25	0.377358490566038	25.28
Tyrannosaurus mesial	Late Cretaceous	24	36.06	1.5025	1.76511369938991	7.1	0.704225352112676	63.65
Tyrannosaurus lateral	Late Cretaceous	45.46	32.63	0.717773867135944	2.06907171139463	7.5	0.666666666666667	94.06
Tyrannosaurus lateral	Late Cretaceous	39.41	27.18	0.689672671910683	1.92210098959655	8.3	0.602409638554217	75.75
Tyrannosaurus lateral	Late Cretaceous	38.56	26.2	0.679460580912863	1.88148340248963	8.8	0.568181818181818	72.55
Tyrannosaurus lateral	Late Cretaceous	44.86	32.6	0.726705305394561	2.03120820329915	7	0.714285714285714	91.12
Tyrannosaurus lateral	Late Cretaceous	47.69	37.58	0.788005871251835	2.20717131474104	7	0.714285714285714	105.26
Tyrannosaurus lateral	Late Cretaceous	46.74	37.21	0.796106118955926	2.32819854514335	7	0.714285714285714	108.82
Tyrannosaurus lateral	Late Cretaceous	35.65	23.48	0.658625525946704	1.71220196353436	9	0.555555555555556	61.04
Tyrannosaurus lateral	Late Cretaceous	27.86	18.18	0.652548456568557	1.64967695620962	10	0.5	45.96
Tyrannosaurus lateral	Late Cretaceous	18.96	13.2	0.69620253164557	1.56751054852321	12	0.416666666666667	29.72
Tyrannosaurus mesial	Late Cretaceous	24.51	40.76	1.66299469604243	1.84077526987242	7	0.714285714285714	75.03
Tyrannosaurus lateral	Late Cretaceous	26.47	19.13	0.722704948998867	1.67321496033245	10.5	0.476190476190476	44.29
Tyrannosaurus lateral	Late Cretaceous	52.07	32.67	0.6274246207029	1.67889379681198	6.5	0.769230769230769	87.42
Tyrannosaurus lateral	Late Cretaceous	48.74	33.94	0.696347968814116	1.8233483791547	7	0.714285714285714	88.87
Tyrannosaurus lateral	Late Cretaceous	40.21	27.37	0.680676448644616	1.94205421536931	9	0.555555555555556	78.09
Tyrannosaurus lateral	Late Cretaceous	34.49	25.71	0.745433458973616	1.92084662220934	8	0.625	66.25
Tyrannosaurus lateral	Late Cretaceous	34.69	24.51	0.706543672528106	1.83251657538195	9	0.555555555555556	63.57
Tyrannosaurus mesial	Late Cretaceous	16.3	35.6	2.1840490797546	3.50920245398773	7	0.714285714285714	57.2
Tyrannosaurus lateral	Late Cretaceous	35	38.2	1.09142857142857	2.75142857142857	7.5	0.666666666666667	96.3
Tyrannosaurus lateral	Late Cretaceous	31	10.2	0.329032258064516	1.74193548387097	9	0.555555555555556	54
Tyrannosaurus lateral	Late Cretaceous	14.6	6	0.410958904109589	1.93835616438356	14	0.357142857142857	28.3
Tyrannosaurus lateral	Late Cretaceous	34.2	21.3	0.62280701754386	1.77426900584795	9.5	0.526315789473684	60.68
Tyrannosaurus lateral	Late Cretaceous	42.86	28.35	0.661455902939804	1.69552029864676	11	0.454545454545455	72.67
Tyrannosaurus lateral	Late Cretaceous	37.34	22.82	0.611140867702196	1.74370648098554	10.4	0.480769230769231	65.11
Tyrannosaurus lateral	Late Cretaceous	33.72	24.44	0.72479240806643	1.63434163701068	10.8	0.462962962962963	55.11
Tyrannosaurus lateral	Late Cretaceous	46.05	33.78	0.733550488599349	1.97611292073833	7	0.714285714285714	91
Tyrannosaurus lateral	Late Cretaceous	39.29	31.25	0.795367778060575	1.9852379740392	9	0.555555555555556	78
Tyrannosaurus lateral	Late Cretaceous	38.23	27.07	0.708082657598745	1.96181009678263	8.5	0.588235294117647	75
Tyrannosaurus lateral	Late Cretaceous	35	26.6	0.76	1.85714285714286	9	0.555555555555556	65
Tyrannosaurus lateral	Late Cretaceous	31.5	21	0.666666666666667	1.74603174603175	8.5	0.588235294117647	55
Tyrannosaurus mesial	Late Cretaceous	14.27	27.38	1.9187105816398	1.61504747991234	9.9	0.505050505050505	44.22
Tyrannosaurus mesial	Late Cretaceous	21.75	34.87	1.6032183908046	1.68224835101807	9.8	0.510204081632653	58.66
Tyrannosaurus mesial	Late Cretaceous	18.04	31.75	1.759977827051	1.5792125984252	8.5	0.588235294117647	50.14
Tyrannosaurus mesial	Late Cretaceous	19.03	30.05	1.57908565423016	1.75707154742096	8.7	0.574712643678161	52.8
Tyrannosaurus lateral	Late Cretaceous	45.88	34.97	0.762205754141238	2.04184829991282	7.7	0.649350649350649	93.68
Tyrannosaurus lateral	Late Cretaceous	51.98	34.23	0.658522508657176	1.96633320507888	7.2	0.694444444444444	102.21
Tyrannosaurus lateral	Late Cretaceous	48.63	33.03	0.679210363972856	2.3709644252519	8.2	0.609756097560976	115.3
Tyrannosaurus lateral	Late Cretaceous	49.71	29.58	0.595051297525649	2.08046670690002	8	0.625	103.42
Tyrannosaurus lateral	Late Cretaceous	48.15	31.47	0.653582554517134	1.97071651090343	7	0.714285714285714	94.89
Tyrannosaurus lateral	Late Cretaceous	38.48	27.2	0.706860706860707	1.91528066528067	4.5	1.11111111111111	73.7
Tyrannosaurus lateral	Late Cretaceous	29.25	19.01	0.64991452991453	1.65982905982906	10.2	0.490196078431373	48.55
Tyrannosaurus lateral	Late Cretaceous	32.08	21.86	0.68142144638404	1.72506234413965	9.9	0.505050505050505	55.34
Tyrannosaurus lateral	Late Cretaceous	21.25	14.57	0.685647058823529	1.504	14	0.357142857142857	31.96
Tyrannosaurus lateral	Late Cretaceous	40.19	23.64	0.588206021398358	1.64916645931824	9	0.555555555555556	66.28
Tyrannosaurus mesial	Late Cretaceous	26.23	18.32	0.698436904308044	1.72207396111323	8.9	0.561797752808989	45.17
Tyrannosaurus mesial	Late Cretaceous	40.66	26.36	0.648303000491884	1.77053615346778	8.2	0.609756097560976	71.99
Tyrannosaurus lateral	Late Cretaceous	46.2	32.7	0.707792207792208	2.05562770562771	7	0.714285714285714	94.97
Tyrannosaurus lateral	Late Cretaceous	46.28	31.88	0.688850475367329	1.9232929991357	7.7	0.649350649350649	89.01
Tyrannosaurus lateral	Late Cretaceous	37.65	27.74	0.736786188579017	1.64701195219123	8	0.625	62.01
Tyrannosaurus lateral	Late Cretaceous	33.38	23.15	0.693529059316956	1.51408028759736	9.4	0.531914893617021	50.54
Tyrannosaurus lateral	Late Cretaceous	30.62	21.42	0.699542782495101	1.52939255388635	9.2	0.543478260869565	46.83
Tyrannosaurus lateral	Late Cretaceous	28.05	20.44	0.728698752228164	1.48163992869875	10.4	0.480769230769231	41.56
Tyrannosaurus lateral	Late Cretaceous	15.01	9.22	0.614257161892072	1.05596269153897	15.7	0.318471337579618	15.85
Tyrannosaurus lateral	Late Cretaceous	45.89	32.17	0.701024188276313	1.69405099150142	7	0.714285714285714	77.74
Tyrannosaurus lateral	Late Cretaceous	33.12	24.75	0.747282608695652	1.63405797101449	10	0.5	54.12
Tyrannosaurus lateral	Late Cretaceous	23.64	16.61	0.702622673434856	1.2834179357022	10.9	0.458715596330275	30.34
Tyrannosaurus lateral	Late Cretaceous	18.52	13.56	0.732181425485961	1.18304535637149	14	0.357142857142857	21.91
Tyrannosaurus mesial	Late Cretaceous	16.45	29.84	1.81398176291793	1.42593833780161	9.6	0.520833333333333	42.55
Tyrannosaurus mesial	Late Cretaceous	19.46	30.94	1.58992805755396	1.46800258564964	9.5	0.526315789473684	45.42
Tyrannosaurus mesial	Late Cretaceous	16.94	29.93	1.7668240850059	1.45806882726362	8	0.625	43.64
Tyrannosaurus mesial	Late Cretaceous	21.18	31.86	1.5042492917847	1.71437539234149	8.9	0.561797752808989	54.62
Tyrannosaurus mesial	Late Cretaceous	38.89	31.57	0.811776806376961	2.19773720750836	8.4	0.595238095238095	85.47
Tyrannosaurus lateral	Late Cretaceous	41.46	30.59	0.737819585142306	2.50795947901592	7.8	0.641025641025641	103.98
Tyrannosaurus lateral	Late Cretaceous	48.6	31.17	0.641358024691358	2.10781893004115	7.5	0.666666666666667	102.44
Tyrannosaurus lateral	Late Cretaceous	38.37	24.42	0.636434714620798	2.02345582486317	7.4	0.675675675675676	77.64
Tyrannosaurus lateral	Late Cretaceous	40.01	25.31	0.632591852036991	1.99200199950013	7.4	0.675675675675676	79.7
Tyrannosaurus lateral	Late Cretaceous	37.54	26.05	0.693926478423015	2.18806606286628	8.3	0.602409638554217	82.14
Tyrannosaurus lateral	Late Cretaceous	25.92	16.46	0.635030864197531	1.44945987654321	10.5	0.476190476190476	37.57
Tyrannosaurus lateral	Late Cretaceous	50.01	33.93	0.678464307138572	2.08078384323135	8	0.625	104.06
Tyrannosaurus lateral	Late Cretaceous	49.49	34.82	0.703576480096989	2.0385936552839	6.5	0.769230769230769	100.89
Tyrannosaurus lateral	Late Cretaceous	36.77	28.68	0.779983682349742	2.21920043513734	7	0.714285714285714	81.6
Tyrannosaurus lateral	Late Cretaceous	47.17	32.77	0.694721221115116	2.48166207335171	7.5	0.666666666666667	117.06
Tyrannosaurus lateral	Late Cretaceous	46.68	36.68	0.785775492716367	2.32497857754927	6.7	0.746268656716418	108.53
Tyrannosaurus lateral	Late Cretaceous	43.6	27.5	0.630733944954128	2.01490825688073	8	0.625	87.85
Tyrannosaurus lateral	Late Cretaceous	42.51	26.68	0.627617031286756	2.14702422959304	7.8	0.641025641025641	91.27
Tyrannosaurus lateral	Late Cretaceous	30.97	20.17	0.651275427833387	1.65127542783339	8.5	0.588235294117647	51.14
Tyrannosaurus lateral	Late Cretaceous	48	33.14	0.690416666666667	2.19708333333333	7	0.714285714285714	105.46
Tyrannosaurus lateral	Late Cretaceous	22.5	12.83	0.570222222222222	1.42577777777778	9	0.555555555555556	32.08
Tyrannosaurus lateral	Late Cretaceous	44.9	32.89	0.732516703786192	2.35211581291759	6.7	0.746268656716418	105.61
Tyrannosaurus lateral	Late Cretaceous	42.37	28.11	0.663441113995752	2.2723625206514	7.5	0.666666666666667	96.28
Tyrannosaurus lateral	Late Cretaceous	40.22	28.37	0.705370462456489	2.04450522128294	7	0.714285714285714	82.23
Tyrannosaurus lateral	Late Cretaceous	39.1	26.46	0.676726342710997	1.90946291560102	9	0.555555555555556	74.66
Tyrannosaurus lateral	Late Cretaceous	34.77	25.6	0.736266896750072	1.96261144664941	7.5	0.666666666666667	68.24
Tyrannosaurus lateral	Late Cretaceous	30.92	20.59	0.665912031047865	1.79721862871928	8.5	0.588235294117647	55.57
Tyrannosaurus mesial	Late Cretaceous	46.11	30.97	0.671654738668402	2.1476903057905	7	0.714285714285714	99.03
Tyrannosaurus mesial	Late Cretaceous	30.6	44.5	1.45424836601307	2.70588235294118	8	0.625	82.8
Tyrannosaurus lateral	Late Cretaceous	43.4	37.6	0.866359447004608	2.15437788018433	6.5	0.769230769230769	93.5
Tyrannosaurus lateral	Late Cretaceous	38.4	32.6	0.848958333333333	2.00520833333333	8	0.625	77
Tyrannosaurus lateral	Late Cretaceous	34.2	28.3	0.827485380116959	1.95614035087719	8	0.625	66.9
Tyrannosaurus lateral	Late Cretaceous	20.2	15.8	0.782178217821782	1.2970297029703	12	0.416666666666667	26.2
Tyrannosaurus mesial	Late Cretaceous	16.5	23.6	1.43030303030303	2.25454545454545	8	0.625	37.2
Tyrannosaurus mesial	Late Cretaceous	38.1	48.6	1.2755905511811	2.50918635170604	7	0.714285714285714	95.6
Tyrannosaurus lateral	Late Cretaceous	40.4	42.1	1.04207920792079	2.17079207920792	7.5	0.666666666666667	87.7
Tyrannosaurus lateral	Late Cretaceous	35.7	31.7	0.887955182072829	1.89635854341737	9	0.555555555555556	67.7
Tyrannosaurus lateral	Late Cretaceous	34.8	26.4	0.7586	1.94827586206897	9	0.555555555555556	67.8
Tyrannosaurus lateral	Late Cretaceous	29.1	22.1	0.759450171821306	1.59450171821306	9	0.555555555555556	46.4
Tyrannosaurus lateral	Late Cretaceous	51.1	38.04	0.744422700587084	1.80176125244618	9	0.555555555555556	92.07
Tyrannosaurus lateral	Late Cretaceous	46.93	35.35	0.75324952056254	1.74749627104198	10	0.5	82.01
Tyrannosaurus lateral	Late Cretaceous	41.69	31.29	0.750539697769249	1.70136723434876	8.5	0.588235294117647	70.93
Tyrannosaurus lateral	Late Cretaceous	21.5	16.32	0.75906976744186	1.58372093023256	13	0.384615384615385	34.05
Tyrannosaurus mesial	Late Cretaceous	25.56	18.09	0.707746478873239	1.36971830985915	11	0.454545454545455	35.01
Tyrannosaurus mesial	Late Cretaceous	48.46	37.48	0.773421378456459	2.01238134543954	7.5	0.666666666666667	97.52
Tyrannosaurus lateral	Late Cretaceous	47.34	37.21	0.786016054076891	2.03041825095057	9	0.555555555555556	96.12
Tyrannosaurus lateral	Late Cretaceous	39.08	28.71	0.734646878198567	1.7410440122825	11	0.454545454545455	68.04
Tyrannosaurus lateral	Late Cretaceous	38.54	29.2	0.757654385054489	1.58640373637779	7	0.714285714285714	61.14
Tyrannosaurus lateral	Late Cretaceous	23.88	17.22	0.721105527638191	1.31700167504188	10.5	0.476190476190476	31.45
Tyrannosaurus lateral	Late Cretaceous	17.83	12.06	0.676388109927089	0.916993830622546	11	0.454545454545455	16.35
Tyrannosaurus lateral	Late Cretaceous	40.46	28.55	0.705635195254572	1.88136431043005	7.7	0.649350649350649	76.12
Tyrannosaurus lateral	Late Cretaceous	38.87	33.12	0.85207100591716	1.6781579624389	7.5	0.666666666666667	65.23
Tyrannosaurus lateral	Late Cretaceous	32.59	26.99	0.828168149739184	1.73672905799325	8	0.625	56.6
Tyrannosaurus lateral	Late Cretaceous	30.49	22.12	0.725483765168908	1.49655624795015	9	0.555555555555556	45.63
Tyrannosaurus lateral	Late Cretaceous	23.98	16.12	0.672226855713094	1.35029190992494	10.5	0.476190476190476	32.38
Tyrannosaurus lateral	Late Cretaceous	18.37	10.35	0.563418617310833	1.22536744692433	14	0.357142857142857	22.51
Tyrannosaurus lateral	Late Cretaceous	42.1	25.8	0.612826603325416	2.10973871733967	8.5	0.588235294117647	88.82
Tyrannosaurus lateral	Late Cretaceous	38.1	23.9	0.627296587926509	1.9251968503937	10	0.5	73.35
Tyrannosaurus lateral	Late Cretaceous	42.1	28.9	0.68646080760095	1.80570071258907	8.5	0.588235294117647	76.02
Tyrannosaurus lateral	Late Cretaceous	16.2	11	0.679012345679012	1.09567901234568	14	0.357142857142857	17.75
Tyrannosaurus lateral	Late Cretaceous	54.5	34.4	0.631192660550459	2.14862385321101	8	0.625	117.1
Tyrannosaurus lateral	Late Cretaceous	47.8	32.6	0.682008368200837	2.10251046025105	10	0.5	100.5
Tyrannosaurus lateral	Late Cretaceous	47.6	33.9	0.71218487394958	2.03655462184874	7	0.714285714285714	96.94
Tyrannosaurus lateral	Late Cretaceous	37.2	27.1	0.728494623655914	1.63924731182796	8	0.625	60.98
Tyrannosaurus lateral	Late Cretaceous	45.4	35	0.770925110132159	1.83017621145374	10	0.5	83.09
Tyrannosaurus lateral	Late Cretaceous	42	30.5	0.726190476190476	1.69904761904762	9	0.555555555555556	71.36
Tyrannosaurus lateral	Late Cretaceous	41.3	33.5	0.811138014527845	1.76634382566586	10	0.5	72.95
Tyrannosaurus lateral	Late Cretaceous	28.8	19	0.659722222222222	1.67569444444444	13	0.384615384615385	48.26
Tyrannosaurus lateral	Late Cretaceous	19.1	14	0.732984293193717	1.41465968586387	14	0.357142857142857	27.02
Bambiraptor lateral	Late Cretaceous	2.47	1.42	0.574898785425101	2.39271255060729	25	0.2	5.91
Bambiraptor lateral	Late Cretaceous	2.77	1.21	0.436823104693141	2.0072202166065	30	0.166666666666667	5.56
Bambiraptor lateral	Late Cretaceous	2.56	1.28	0.5	2.19140625	30	0.166666666666667	5.61
Bambiraptor lateral	Late Cretaceous	2.85	1.33	0.466666666666667	2.15087719298246	25	0.2	6.13
Bambiraptor lateral	Late Cretaceous	3.3	1.47	0.445454545454545	1.94848484848485	24.2	0.206611570247934	6.43
Bambiraptor lateral	Late Cretaceous	2.64	1.33	0.503787878787879	2.35606060606061	32.5	0.153846153846154	6.22
Bambiraptor lateral	Late Cretaceous	2.37	1.41	0.594936708860759	2.24894514767932	25	0.2	5.33
Bambiraptor lateral	Late Cretaceous	2.34	1.41	0.602564102564103	2.14102564102564	25	0.2	5.01
Bambiraptor lateral	Late Cretaceous	2.37	1.61	0.679324894514768	2.07172995780591	30	0.166666666666667	4.91
Bambiraptor lateral	Late Cretaceous	2.47	1.24	0.502024291497976	2.25910931174089	30	0.166666666666667	5.58
Bambiraptor lateral	Late Cretaceous	2.61	1.41	0.540229885057471	2.29501915708812	25	0.2	5.99
Bambiraptor lateral	Late Cretaceous	2.35	1.2	0.51063829787234	2.4936170212766	24.2	0.206611570247934	5.86
Bambiraptor lateral	Late Cretaceous	2.54	0.99	0.389763779527559	1.81889763779528	32.5	0.153846153846154	4.62
Bambiraptor lateral	Late Cretaceous	3.22	1.37	0.425465838509317	1.75776397515528	23.7	0.210970464135021	5.66
Deinonychus lateral	'Middle Cretaceous'	7.06	3.2	0.453257790368272	1.47875354107649	16.8	0.297619047619048	10.44
Deinonychus lateral	'Middle Cretaceous'	6.68	3.02	0.452095808383234	1.47904191616766	17.5	0.285714285714286	9.88
Deinonychus lateral	'Middle Cretaceous'	7.25	3.38	0.466206896551724	1.52689655172414	16.25	0.307692307692308	11.07
Deinonychus lateral	'Middle Cretaceous'	7.06	2.89	0.409348441926346	1.39093484419263	18.75	0.266666666666667	9.82
Deinonychus lateral	'Middle Cretaceous'	4.94	2.51	0.508097165991903	1.26113360323887	18.75	0.266666666666667	6.23
Deinonychus lateral	'Middle Cretaceous'	9.28	3.26	0.351293103448276	1.53556034482759	13.5	0.37037037037037	14.25
Deinonychus lateral	'Middle Cretaceous'	7.26	4.11	0.566115702479339	2.16528925619835	16.25	0.307692307692308	15.72
Deinonychus lateral	'Middle Cretaceous'	8.84	3.96	0.447963800904977	1.72850678733032	15.5	0.32258064516129	15.28
Deinonychus lateral	'Middle Cretaceous'	6.96	2.92	0.419540229885057	1.4051724137931	19.16	0.260960334029228	9.78
Deinonychus lateral	'Middle Cretaceous'	9.84	4.8	0.48780487804878	1.91158536585366	16	0.3125	18.81
Deinonychus lateral	'Middle Cretaceous'	8.24	4.29	0.520631067961165	1.68082524271845	15.83	0.315855969677827	13.85
Deinonychus lateral	'Middle Cretaceous'	7.9	4.39	0.555696202531646	1.83417721518987	17.5	0.285714285714286	14.49
Deinonychus lateral	'Middle Cretaceous'	9.14	4.39	0.480306345733041	1.65864332603939	19.16	0.260960334029228	15.16
Deinonychus lateral	'Middle Cretaceous'	7.07	3.2	0.452616690240453	1.42432814710042	17.5	0.285714285714286	10.07
Deinonychus lateral	'Middle Cretaceous'	6.76	2.93	0.433431952662722	1.41420118343195	16.3	0.306748466257669	9.56
Deinonychus lateral	'Middle Cretaceous'	6.74	2.8	0.415430267062315	1.35608308605341	17.8	0.280898876404494	9.14
Deinonychus lateral	'Middle Cretaceous'	5.35	2.41	0.450467289719626	1.22056074766355	17.5	0.285714285714286	6.53
Deinonychus lateral	'Middle Cretaceous'	7.15	3.23	0.451748251748252	1.53986013986014	17.5	0.285714285714286	11.01
Deinonychus lateral	'Middle Cretaceous'	7.04	3.2	0.454545454545455	1.73721590909091	17.5	0.285714285714286	12.23
Deinonychus lateral	'Middle Cretaceous'	7.13	4	0.561009817671809	1.90462833099579	15	0.333333333333333	13.58
Deinonychus lateral	'Middle Cretaceous'	6.11	2.58	0.422258592471358	1.43535188216039	17.3	0.289017341040462	8.77
Dromaeosaurus lateral	Late Cretaceous	7.95	4.84	0.608805031446541	2.26037735849057	17.5	0.285714285714286	17.97
Dromaeosaurus lateral	Late Cretaceous	6.91	4.18	0.604920405209841	1.78581765557164	16.25	0.307692307692308	12.34
Dromaeosaurus lateral	Late Cretaceous	6.19	3.97	0.641357027463651	2.22617124394184	15.83	0.315855969677827	13.78
Dromaeosaurus lateral	Late Cretaceous	5.57	3.26	0.585278276481149	1.82046678635548	18.75	0.266666666666667	10.14
Dromaeosaurus lateral	Late Cretaceous	6.18	3.48	0.563106796116505	1.61488673139159	22.5	0.222222222222222	9.98
Dromaeosaurus lateral	Late Cretaceous	7.21	4.06	0.563106796116505	1.78363384188627	17	0.294117647058824	12.86
Dromaeosaurus lateral	Late Cretaceous	6.84	3.7	0.54093567251462	1.69298245614035	20	0.25	11.58
Dromaeosaurus lateral	Late Cretaceous	7.64	4.02	0.526178010471204	1.62041884816754	17.5	0.285714285714286	12.38
Dromaeosaurus lateral	Late Cretaceous	6.28	3.13	0.498407643312102	1.70063694267516	20	0.25	10.68
Dromaeosaurus lateral	Late Cretaceous	6.69	3.32	0.49626307922272	1.64125560538117	17.5	0.285714285714286	10.98
Dromaeosaurus lateral	Late Cretaceous	6.09	3.81	0.625615763546798	1.89655172413793	15	0.333333333333333	11.55
Dromaeosaurus lateral	Late Cretaceous	6.47	3.91	0.604327666151468	1.73415765069552	17.5	0.285714285714286	11.22
Dromaeosaurus lateral	Late Cretaceous	6.56	3.89	0.592987804878049	1.71798780487805	17.5	0.285714285714286	11.27
Dromaeosaurus lateral	Late Cretaceous	5.56	3.27	0.588129496402878	1.53237410071942	17.5	0.285714285714286	8.52
Velociraptor lateral	Late Cretaceous	4.75	1.8	0.378947368421053	1.66105263157895	30	0.166666666666667	7.89
Velociraptor lateral	Late Cretaceous	4.26	1.74	0.408450704225352	1.83333333333333	27.5	0.181818181818182	7.81
Velociraptor lateral	Late Cretaceous	5.15	1.97	0.38252427184466	1.41553398058252	25	0.2	7.29
Velociraptor lateral	Late Cretaceous	5.35	1.9	0.355140186915888	1.44672897196262	25	0.2	7.74
Velociraptor lateral	Late Cretaceous	4.61	1.63	0.353579175704989	1.19956616052061	25	0.2	5.53
Velociraptor lateral	Late Cretaceous	4.24	1.7	0.400943396226415	1.15566037735849	30	0.166666666666667	4.9
Velociraptor lateral	Late Cretaceous	4.17	1.45	0.347721822541966	1.60671462829736	27.5	0.181818181818182	6.7
Velociraptor lateral	Late Cretaceous	4.35	2.15	0.494252873563218	1.8183908045977	30	0.166666666666667	7.91
Velociraptor lateral	Late Cretaceous	3.95	1.61	0.407594936708861	1.75443037974684	25	0.2	6.93
Velociraptor lateral	Late Cretaceous	3.11	0.8	0.257234726688103	1.508038585209	30	0.166666666666667	4.69
Velociraptor lateral	Late Cretaceous	6.14	2.46	0.400651465798046	1.6042345276873	25	0.2	9.85
Velociraptor lateral	Late Cretaceous	5.99	2.4	0.400667779632721	1.65776293823038	20	0.25	9.93
Velociraptor lateral	Late Cretaceous	4.72	1.55	0.328389830508475	1.44067796610169	22.5	0.222222222222222	6.8
Velociraptor lateral	Late Cretaceous	4.59	2	0.435729847494553	2.01525054466231	25	0.2	9.25
Richardoestesia lateral	Late Cretaceous	3.5	1.5	0.428571428571429	2.14285714285714	32.5	0.153846153846154	7.5
Richardoestesia lateral	Late Cretaceous	2.8	1.3	0.464285714285714	2.42857142857143	40	0.125	6.8
Richardoestesia lateral	Late Cretaceous	3.2	1.2	0.375	2.65625	50	0.1	8.5
Richardoestesia lateral	Late Cretaceous	1.9	0.9	0.473684210526316	2.73684210526316	60	0.0833333333333333	5.2
Richardoestesia lateral	Late Cretaceous	2.5	1.3	0.52	2	40	0.125	5
Richardoestesia lateral	Late Cretaceous	3.6	1.7	0.472222222222222	3.47222222222222	30	0.166666666666667	12.5
Richardoestesia lateral	Late Cretaceous	3.9	2.5	0.641025641025641	1.38461538461538	37.5	0.133333333333333	5.4
Richardoestesia lateral	Late Cretaceous	1.9	0.7	0.368421052631579	1.57894736842105	60	0.0833333333333333	3
Richardoestesia lateral	Late Cretaceous	1.9	0.7	0.368421052631579	1.52631578947368	60	0.0833333333333333	2.9
Richardoestesia lateral	Late Cretaceous	4.5	2.1	0.466666666666667	2.44444444444444	30	0.166666666666667	11
Richardoestesia lateral	Late Cretaceous	2.3	1.1	0.478260869565217	2.52173913043478	42.5	0.117647058823529	5.8
Richardoestesia lateral	Late Cretaceous	2.1	1.1	0.523809523809524	2.14285714285714	40	0.125	4.5
Richardoestesia lateral	Late Cretaceous	2.3	1.2	0.521739130434783	2.39130434782609	50	0.1	5.5
Richardoestesia lateral	Late Cretaceous	3.7	1.7	0.459459459459459	2.56756756756757	35	0.142857142857143	9.5
Richardoestesia lateral	Late Cretaceous	3	1.6	0.533333333333333	2.4	35	0.142857142857143	7.2
Richardoestesia lateral	Late Cretaceous	3.1	1.5	0.483870967741935	3.12903225806452	35	0.142857142857143	9.7
Richardoestesia lateral	Late Cretaceous	2.4	0.8	0.333333333333333	1.375	50	0.1	3.3
Richardoestesia lateral	Late Cretaceous	2	0.7	0.35	1.35	60	0.0833333333333333	2.7
Richardoestesia lateral	Late Cretaceous	2	1	0.5	1.85	60	0.0833333333333333	3.7
Richardoestesia lateral	Late Cretaceous	1.8	0.7	0.388888888888889	1.27777777777778	60	0.0833333333333333	2.3
Richardoestesia lateral	Late Cretaceous	2.2	0.8	0.363636363636364	1.5	60	0.0833333333333333	3.3
Richardoestesia lateral	Late Cretaceous	1.4	0.6	0.428571428571429	1.71428571428571	60	0.0833333333333333	2.4
Richardoestesia lateral	Late Cretaceous	1.9	0.7	0.368421052631579	1.31578947368421	60	0.0833333333333333	2.5
Richardoestesia lateral	Late Cretaceous	3.1	1.8	0.580645161290323	1.93548387096774	22	0.227272727272727	6
Richardoestesia lateral	Late Cretaceous	2	0.9	0.45	1.25	50	0.1	2.5
Richardoestesia lateral	Late Cretaceous	1.7	0.7	0.411764705882353	1.76470588235294	55	0.0909090909090909	3
Richardoestesia lateral	Late Cretaceous	1.7	1	0.588235294117647	2.05882352941176	50	0.1	3.5
Richardoestesia lateral	Late Cretaceous	1.8	0.9	0.5	1.27777777777778	45	0.111111111111111	2.3
Richardoestesia lateral	Late Cretaceous	2	1	0.5	2	60	0.0833333333333333	4
Richardoestesia lateral	Late Cretaceous	4.7	2.3	0.48936170212766	2.61702127659574	26.3	0.190114068441065	12.3
Richardoestesia lateral	Late Cretaceous	3.7	1.6	0.432432432432432	2.24324324324324	35	0.142857142857143	8.3
Richardoestesia lateral	Late Cretaceous	3.5	1.5	0.428571428571429	1.57142857142857	35	0.142857142857143	5.5
Richardoestesia lateral	Late Cretaceous	4	1.7	0.425	2.5	35	0.142857142857143	10
Richardoestesia lateral	Late Cretaceous	2.9	1	0.344827586206897	1.82758620689655	35	0.142857142857143	5.3
Richardoestesia lateral	Late Cretaceous	2.8	0.9	0.321428571428571	1.85714285714286	35	0.142857142857143	5.2
Richardoestesia lateral	Late Cretaceous	1.7	0.7	0.411764705882353	2.35294117647059	47.5	0.105263157894737	4
Richardoestesia lateral	Late Cretaceous	1.4	0.7	0.5	2	55	0.0909090909090909	2.8
Richardoestesia lateral	Late Cretaceous	3.41	1.3	0.381231671554252	1.44281524926686	33.1	0.151057401812689	4.92
Richardoestesia lateral	Late Cretaceous	3.14	1.5	0.477707006369427	1.95222929936306	35.2	0.142045454545455	6.13
Richardoestesia lateral	Late Cretaceous	2.21	1.16	0.524886877828054	2.17194570135747	46.3	0.107991360691145	4.8
Richardoestesia lateral	Late Cretaceous	2	0.99	0.495	2.675	47.3	0.105708245243129	5.35
Richardoestesia lateral	Late Cretaceous	2.83	1.08	0.381625441696113	1.56537102473498	39.1	0.127877237851662	4.43
Richardoestesia lateral	Late Cretaceous	2.87	1.21	0.421602787456446	1.16724738675958	36.5	0.136986301369863	3.35
Richardoestesia lateral	Late Cretaceous	2.11	1.16	0.549763033175355	1.77725118483412	36.8	0.135869565217391	3.75
Richardoestesia lateral	Late Cretaceous	3.8	2	0.526315789473684	2.63157894736842	35	0.142857142857143	10
Saurornitholestes lateral	Late Cretaceous	6.18	2.51	0.406148867313916	2.05177993527508	21.66	0.23084025854109	12.68
Saurornitholestes lateral	Late Cretaceous	6.65	2.25	0.338345864661654	1.78195488721805	21.66	0.23084025854109	11.85
Saurornitholestes lateral	Late Cretaceous	6.52	2.59	0.397239263803681	1.8680981595092	21.66	0.23084025854109	12.18
Saurornitholestes lateral	Late Cretaceous	4.41	2.38	0.53968253968254	2.06122448979592	18.75	0.266666666666667	9.09
Saurornitholestes lateral	Late Cretaceous	5.23	2.13	0.407265774378585	1.77629063097514	21.25	0.235294117647059	9.29
Saurornitholestes lateral	Late Cretaceous	5.14	2.28	0.443579766536965	1.57003891050584	22.5	0.222222222222222	8.07
Saurornitholestes lateral	Late Cretaceous	4.98	2.14	0.429718875502008	1.70682730923695	25	0.2	8.5
Saurornitholestes lateral	Late Cretaceous	4.82	2.3	0.477178423236514	1.63070539419087	30	0.166666666666667	7.86
Saurornitholestes lateral	Late Cretaceous	5.2	2.24	0.430769230769231	1.70769230769231	20	0.25	8.88
Saurornitholestes lateral	Late Cretaceous	4.63	2.2	0.475161987041037	2.1317494600432	25	0.2	9.87
Saurornitholestes lateral	Late Cretaceous	8.05	3.24	0.402484472049689	1.7639751552795	20	0.25	14.2
Saurornitholestes lateral	Late Cretaceous	4.89	2.3	0.470347648261759	2.15541922290389	20	0.25	10.54
Saurornitholestes lateral	Late Cretaceous	3.94	1.88	0.477157360406091	2	25	0.2	7.88
Saurornitholestes lateral	Late Cretaceous	4.08	1.94	0.475490196078431	2.22303921568627	15	0.333333333333333	9.07
Saurornitholestes lateral	Late Cretaceous	4.39	2.1	0.478359908883827	2.3120728929385	20	0.25	10.15
Saurornitholestes lateral	Late Cretaceous	4.89	2.3	0.470347648261759	2.15950920245399	25	0.2	10.56
Saurornitholestes lateral	Late Cretaceous	2.1	0.9	0.428571428571429	1.61904761904762	35	0.142857142857143	3.4
Saurornitholestes lateral	Late Cretaceous	2.1	0.7	0.333333333333333	1.66666666666667	25	0.2	3.5
Saurornitholestes lateral	Late Cretaceous	2.8	1.4	0.5	2.32142857142857	22.5	0.222222222222222	6.5
Saurornitholestes lateral	Late Cretaceous	3.4	1.9	0.558823529411765	2.38235294117647	21.25	0.235294117647059	8.1
Saurornitholestes lateral	Late Cretaceous	4.2	2	0.476190476190476	2.02380952380952	22.5	0.222222222222222	8.5
Saurornitholestes lateral	Late Cretaceous	4.4	1.9	0.431818181818182	1.93181818181818	20	0.25	8.5
Saurornitholestes lateral	Late Cretaceous	2.9	1.5	0.517241379310345	2.06896551724138	20	0.25	6
Saurornitholestes lateral	Late Cretaceous	1.9	1	0.526315789473684	2.47368421052632	27.5	0.181818181818182	4.7
Saurornitholestes lateral	Late Cretaceous	5	2.2	0.44	2.5	20	0.25	12.5
Saurornitholestes lateral	Late Cretaceous	5	2.2	0.44	2.7	22.5	0.222222222222222	13.5
Saurornitholestes lateral	Late Cretaceous	6	2.9	0.483333333333333	2	20	0.25	12
Saurornitholestes lateral	Late Cretaceous	5.3	3.2	0.60377358490566	2.13207547169811	18.75	0.266666666666667	11.3
Saurornitholestes lateral	Late Cretaceous	6.9	3.1	0.449275362318841	1.88405797101449	20	0.25	13
Saurornitholestes lateral	Late Cretaceous	2	1.1	0.55	2.5	25	0.2	5
Saurornitholestes lateral	Late Cretaceous	4.4	2.3	0.522727272727273	2.34090909090909	20	0.25	10.3
Saurornitholestes lateral	Late Cretaceous	5.1	2.3	0.450980392156863	1.76470588235294	20	0.25	9
Saurornitholestes lateral	Late Cretaceous	4.96	2.48	0.5	1.59072580645161	26.3	0.190114068441065	7.89
Saurornitholestes lateral	Late Cretaceous	3.8	2.25	0.592105263157895	2.08157894736842	19.4	0.257731958762887	7.91
Saurornitholestes lateral	Late Cretaceous	5.08	2.14	0.421259842519685	1.77165354330709	19.5	0.256410256410256	9
Saurornitholestes lateral	Late Cretaceous	5.28	2.13	0.403409090909091	1.71969696969697	25.3	0.197628458498024	9.08
Saurornitholestes lateral	Late Cretaceous	4.2	2.3	0.547619047619048	2.02380952380952	20	0.25	8.5
Saurornitholestes lateral	Late Cretaceous	4	2	0.5	1.975	22	0.227272727272727	7.9
Saurornitholestes lateral	Late Cretaceous	2.7	1.1	0.407407407407407	1.55555555555556	32.5	0.153846153846154	4.2
Saurornitholestes lateral	Late Cretaceous	2	1	0.5	2.3	30	0.166666666666667	4.6
Saurornitholestes lateral	Late Cretaceous	2.4	1.1	0.458333333333333	2	27.5	0.181818181818182	4.8
Saurornitholestes lateral	Late Cretaceous	2.2	0.7	0.318181818181818	1.86363636363636	35	0.142857142857143	4.1
Saurornitholestes lateral	Late Cretaceous	4.6	1.7	0.369565217391304	1.45652173913044	25	0.2	6.7
Saurornitholestes lateral	Late Cretaceous	3.7	1.8	0.486486486486486	1.81081081081081	21.25	0.235294117647059	6.7
Saurornitholestes lateral	Late Cretaceous	1.9	0.7	0.368421052631579	1.47368421052632	32.5	0.153846153846154	2.8
Saurornitholestes lateral	Late Cretaceous	2.4	0.9	0.375	1.625	32.5	0.153846153846154	3.9
Saurornitholestes lateral	Late Cretaceous	1.9	1	0.526315789473684	2.63157894736842	25	0.2	5
Saurornitholestes lateral	Late Cretaceous	4.2	1.5	0.357142857142857	1.5	22.5	0.222222222222222	6.3
Saurornitholestes lateral	Late Cretaceous	3.9	1.9	0.487179487179487	2.30769230769231	21.25	0.235294117647059	9
Saurornitholestes lateral	Late Cretaceous	4.3	2	0.465116279069767	2.6046511627907	25	0.2	11.2
Saurornitholestes lateral	Late Cretaceous	4	2.1	0.525	2.475	20	0.25	9.9
Saurornitholestes lateral	Late Cretaceous	5.5	2.2	0.4	2.36363636363636	20	0.25	13
Saurornitholestes lateral	Late Cretaceous	3.8	1.4	0.368421052631579	2.15789473684211	25	0.2	8.2
Saurornitholestes lateral	Late Cretaceous	4.9	2.2	0.448979591836735	1.95918367346939	20	0.25	9.6
Saurornitholestes lateral	Late Cretaceous	5	2.3	0.46	2.6	20	0.25	13
Saurornitholestes lateral	Late Cretaceous	5.4	2.5	0.462962962962963	2.40740740740741	20	0.25	13
Saurornitholestes lateral	Late Cretaceous	5.9	2.8	0.474576271186441	2.20338983050847	18.75	0.266666666666667	13
Saurornitholestes lateral	Late Cretaceous	5	2.1	0.42	2.4	25	0.2	12
Saurornitholestes lateral	Late Cretaceous	5.3	2.3	0.433962264150943	2.22641509433962	21.25	0.235294117647059	11.8
Saurornitholestes lateral	Late Cretaceous	4.5	1.8	0.4	1.73333333333333	23.75	0.210526315789474	7.8
Saurornitholestes lateral	Late Cretaceous	4.2	1.7	0.404761904761905	1.78571428571429	20	0.25	7.5
Saurornitholestes lateral	Late Cretaceous	4.9	2.2	0.448979591836735	1.95918367346939	20	0.25	9.6
Saurornitholestes lateral	Late Cretaceous	5.1	2.1	0.411764705882353	1.86274509803922	20	0.25	9.5
Saurornitholestes lateral	Late Cretaceous	5	2.3	0.46	1.84	20	0.25	9.2
Saurornitholestes lateral	Late Cretaceous	4.9	2.1	0.428571428571429	2.14285714285714	20	0.25	10.5
Saurornitholestes lateral	Late Cretaceous	4.7	2.2	0.468085106382979	2.21276595744681	21.25	0.235294117647059	10.4
Saurornitholestes lateral	Late Cretaceous	4.2	1.5	0.357142857142857	1.9047619047619	22.5	0.222222222222222	8
Saurornitholestes lateral	Late Cretaceous	4.2	2.5	0.595238095238095	2.5	18.75	0.266666666666667	10.5
Saurornitholestes lateral	Late Cretaceous	4.7	2	0.425531914893617	2.19148936170213	25	0.2	10.3
Saurornitholestes lateral	Late Cretaceous	5.9	2.7	0.457627118644068	2.20338983050847	20	0.25	13
Saurornitholestes lateral	Late Cretaceous	4.8	2	0.416666666666667	1.91666666666667	20	0.25	9.2
Saurornitholestes lateral	Late Cretaceous	5.1	2.1	0.411764705882353	2.29411764705882	25	0.2	11.7
Saurornitholestes lateral	Late Cretaceous	4.5	2.4	0.533333333333333	2.11111111111111	20	0.25	9.5
Saurornitholestes lateral	Late Cretaceous	5.7	2.1	0.368421052631579	1.96491228070175	22.5	0.222222222222222	11.2
Saurornitholestes lateral	Late Cretaceous	4.8	2.2	0.458333333333333	1.95833333333333	20	0.25	9.4
Saurornitholestes lateral	Late Cretaceous	5.5	3.2	0.581818181818182	2.03636363636364	25	0.2	11.2
Saurornitholestes lateral	Late Cretaceous	5.6	2.6	0.464285714285714	1.92857142857143	20	0.25	10.8
Saurornitholestes lateral	Late Cretaceous	7.9	2.8	0.354430379746835	2.0253164556962	18.75	0.266666666666667	16
Saurornitholestes lateral	Late Cretaceous	5.5	2.7	0.490909090909091	2.54545454545455	21.25	0.235294117647059	14
Saurornitholestes lateral	Late Cretaceous	5.1	2.2	0.431372549019608	1.76470588235294	27.5	0.181818181818182	9
Saurornitholestes lateral	Late Cretaceous	6.4	2.6	0.40625	2.03125	18.75	0.266666666666667	13
Saurornitholestes lateral	Late Cretaceous	5	1.9	0.38	1.8	21.25	0.235294117647059	9
Saurornitholestes lateral	Late Cretaceous	5.3	2.1	0.39622641509434	1.69811320754717	20	0.25	9
Saurornitholestes lateral	Late Cretaceous	3.5	1.7	0.485714285714286	2.17142857142857	20	0.25	7.6
Saurornitholestes lateral	Late Cretaceous	3.7	1.9	0.513513513513513	2.24324324324324	20	0.25	8.3
Saurornitholestes lateral	Late Cretaceous	4.7	2.4	0.51063829787234	1.95744680851064	18.75	0.266666666666667	9.2
Saurornitholestes lateral	Late Cretaceous	3.8	1.6	0.421052631578947	2.28947368421053	30	0.166666666666667	8.7
Saurornitholestes lateral	Late Cretaceous	5.6	1.4	0.25	1.125	23.75	0.210526315789474	6.3
Saurornitholestes lateral	Late Cretaceous	4.2	2	0.476190476190476	1.92857142857143	21.25	0.235294117647059	8.1
Saurornitholestes lateral	Late Cretaceous	5.5	2.2	0.4	2.09090909090909	21.25	0.235294117647059	11.5
Saurornitholestes lateral	Late Cretaceous	5.2	2.2	0.423076923076923	1.57692307692308	21.25	0.235294117647059	8.2
Saurornitholestes lateral	Late Cretaceous	3.5	1.9	0.542857142857143	2.14285714285714	21.25	0.235294117647059	7.5
Saurornitholestes lateral	Late Cretaceous	4.1	2.6	0.634146341463415	2.31707317073171	22.5	0.222222222222222	9.5
Saurornitholestes lateral	Late Cretaceous	4.1	2.4	0.585365853658537	2.31707317073171	20	0.25	9.5
Saurornitholestes lateral	Late Cretaceous	5.3	2.5	0.471698113207547	2.22641509433962	23.75	0.210526315789474	11.8
Saurornitholestes lateral	Late Cretaceous	5	2.4	0.48	2.1	20	0.25	10.5
Saurornitholestes lateral	Late Cretaceous	6	2.3	0.383333333333333	2.16666666666667	17.5	0.285714285714286	13
Saurornitholestes lateral	Late Cretaceous	5.7	2.2	0.385964912280702	1.92982456140351	18.75	0.266666666666667	11
Saurornitholestes lateral	Late Cretaceous	3.5	2	0.571428571428571	2.22857142857143	18.75	0.266666666666667	7.8
Saurornitholestes lateral	Late Cretaceous	2.9	1.7	0.586206896551724	2.41379310344828	22.5	0.222222222222222	7
Saurornitholestes lateral	Late Cretaceous	5	2.3	0.46	2.4	20	0.25	12
Saurornitholestes lateral	Late Cretaceous	5.1	2.4	0.470588235294118	2	20	0.25	10.2
Saurornitholestes lateral	Late Cretaceous	3.8	1.6	0.421052631578947	1.65789473684211	22.5	0.222222222222222	6.3
Saurornitholestes lateral	Late Cretaceous	4.9	2.2	0.448979591836735	1.91836734693878	26.25	0.19047619047619	9.4
Saurornitholestes lateral	Late Cretaceous	3.3	1.5	0.454545454545455	1.87878787878788	21.25	0.235294117647059	6.2
Saurornitholestes lateral	Late Cretaceous	5.7	2.4	0.421052631578947	1.96491228070175	22.5	0.222222222222222	11.2
Saurornitholestes lateral	Late Cretaceous	6.3	2.4	0.380952380952381	2.25396825396825	20	0.25	14.2
Saurornitholestes lateral	Late Cretaceous	4.69	2.28	0.486140724946695	1.70788912579957	17.9	0.279329608938548	8.01
Saurornitholestes lateral	Late Cretaceous	5.98	2.48	0.414715719063545	1.94983277591973	22.9	0.218340611353712	11.66
Saurornitholestes lateral	Late Cretaceous	5.77	2.49	0.431542461005199	1.94974003466205	27.7	0.180505415162455	11.25
Saurornitholestes lateral	Late Cretaceous	4.36	2.45	0.561926605504587	2.11009174311927	21.4	0.233644859813084	9.2
Saurornitholestes lateral	Late Cretaceous	4.89	2.45	0.501022494887526	1.78732106339468	19.1	0.261780104712042	8.74
Saurornitholestes lateral	Late Cretaceous	4.26	1.98	0.464788732394366	1.68779342723005	21.6	0.231481481481481	7.19
Saurornitholestes lateral	Late Cretaceous	5.26	2.37	0.450570342205323	2.04942965779468	18.9	0.264550264550265	10.78
Saurornitholestes lateral	Late Cretaceous	3.93	1.81	0.460559796437659	1.44020356234097	21.9	0.228310502283105	5.66
Saurornitholestes lateral	Late Cretaceous	5.24	2.77	0.528625954198473	2.06106870229008	20.2	0.247524752475248	10.8
Saurornitholestes lateral	Late Cretaceous	5.74	2.67	0.465156794425087	2.02090592334495	21.4	0.233644859813084	11.6
Saurornitholestes lateral	Late Cretaceous	3.67	1.61	0.438692098092643	1.20435967302452	18.4	0.271739130434783	4.42
Saurornitholestes lateral	Late Cretaceous	5.12	2.37	0.462890625	1.59765625	20.3	0.246305418719212	8.18
Saurornitholestes lateral	Late Cretaceous	5.42	2.37	0.437269372693727	1.69926199261993	21	0.238095238095238	9.21
Saurornitholestes lateral	Late Cretaceous	6.53	3.73	0.571209800918836	1.47932618683002	17.9	0.279329608938548	9.66
Saurornitholestes lateral	Late Cretaceous	4.7	2.17	0.461702127659574	1.63191489361702	21.7	0.230414746543779	7.67
Saurornitholestes lateral	Late Cretaceous	5.6	2.45	0.4375	1.48392857142857	27.2	0.183823529411765	8.31
Saurornitholestes lateral	Late Cretaceous	5.62	2.37	0.421708185053381	1.7864768683274	20.2	0.247524752475248	10.04
Saurornitholestes lateral	Late Cretaceous	5.77	2.41	0.417677642980936	1.91161178509532	22.5	0.222222222222222	11.03
Saurornitholestes lateral	Late Cretaceous	5.79	3.16	0.545768566493955	1.99309153713299	19.1	0.261780104712042	11.54
Saurornitholestes lateral	Late Cretaceous	4.66	2.57	0.551502145922747	2.16738197424893	24	0.208333333333333	10.1
Saurornitholestes lateral	Late Cretaceous	4.75	2.38	0.501052631578947	1.59578947368421	21.5	0.232558139534884	7.58
Saurornitholestes lateral	Late Cretaceous	7.5	3.68	0.490666666666667	1.71333333333333	24.5	0.204081632653061	12.85
Saurornitholestes lateral	Late Cretaceous	7.07	3.13	0.442715700141443	1.18528995756719	26.8	0.186567164179104	8.38
Saurornitholestes lateral	Late Cretaceous	5.34	2.82	0.528089887640449	1.89138576779026	19.4	0.257731958762887	10.1
Saurornitholestes lateral	Late Cretaceous	3.82	1.75	0.458115183246073	1.96858638743456	30.5	0.163934426229508	7.52
Saurornitholestes lateral	Late Cretaceous	1.69	0.83	0.49112426035503	1.30177514792899	27.1	0.18450184501845	2.2
Atrociraptor lateral	Late Cretaceous	5.2	2.8	0.538461538461538	1.44230769230769	20	0.25	7.5
Atrociraptor lateral	Late Cretaceous	5.2	2.6	0.5	1.34615384615385	20	0.25	7
Atrociraptor lateral	Late Cretaceous	4.98	2.48	0.497991967871486	1.5421686746988	14	0.357142857142857	7.68
Atrociraptor lateral	Late Cretaceous	5.15	2.4	0.466019417475728	1.62718446601942	16	0.3125	8.38
Atrociraptor lateral	Late Cretaceous	5.81	2.88	0.495697074010327	1.5697074010327	16	0.3125	9.12
Atrociraptor lateral	Late Cretaceous	5.23	2.76	0.527724665391969	1.78967495219885	14	0.357142857142857	9.36
Atrociraptor lateral	Late Cretaceous	4.73	2.4	0.507399577167019	1.59619450317125	17.5	0.285714285714286	7.55
Atrociraptor lateral	Late Cretaceous	4.65	2.36	0.50752688172043	1.42795698924731	15.25	0.327868852459016	6.64
Atrociraptor lateral	Late Cretaceous	5.06	2.56	0.505928853754941	1.89723320158103	17	0.294117647058824	9.6
Atrociraptor lateral	Late Cretaceous	3.15	1.58	0.501587301587302	1.29206349206349	15	0.333333333333333	4.07
Atrociraptor lateral	Late Cretaceous	3.24	1.72	0.530864197530864	1.56172839506173	15	0.333333333333333	5.06
Atrociraptor lateral	Late Cretaceous	5.48	2.56	0.467153284671533	1.73722627737226	17.5	0.285714285714286	9.52
Atrociraptor lateral	Late Cretaceous	4.32	1.88	0.435185185185185	1.26851851851852	23.5	0.212765957446809	5.48
Atrociraptor lateral	Late Cretaceous	4.48	2.32	0.517857142857143	1.62946428571429	17.5	0.285714285714286	7.3
Atrociraptor lateral	Late Cretaceous	5.6	2.6	0.464285714285714	1.42857142857143	16.5	0.303030303030303	8
Atrociraptor lateral	Late Cretaceous	4.73	2.56	0.54122621564482	1.52642706131078	18.5	0.27027027027027	7.22
Atrociraptor lateral	Late Cretaceous	4.07	1.99	0.488943488943489	1.57002457002457	17.5	0.285714285714286	6.39
Atrociraptor lateral	Late Cretaceous	3.9	2.08	0.533333333333333	1.48974358974359	20	0.25	5.81
Atrociraptor lateral	Late Cretaceous	4.9	2.41	0.491836734693878	2.07142857142857	15.5	0.32258064516129	10.15
Atrociraptor lateral	Late Cretaceous	4.23	2.16	0.51063829787234	1.55082742316785	20	0.25	6.56
Zapsalis lateral	Late Cretaceous	6.5	3	0.461538461538462	1.84615384615385	15.15	0.33003300330033	12
Zapsalis lateral	Late Cretaceous	6.1	2.4	0.39344262295082	1.63934426229508	16.25	0.307692307692308	10
Zapsalis lateral	Late Cretaceous	6.3	3.2	0.507936507936508	1.74603174603175	17.5	0.285714285714286	11
Zapsalis lateral	Late Cretaceous	5.7	2.5	0.43859649122807	2.19298245614035	17.5	0.285714285714286	12.5
Zapsalis lateral	Late Cretaceous	5.8	2.5	0.431034482758621	2.24137931034483	17.5	0.285714285714286	13
Zapsalis lateral	Late Cretaceous	7.2	3.2	0.444444444444444	2.08333333333333	15	0.333333333333333	15
Zapsalis lateral	Late Cretaceous	5.4	2.5	0.462962962962963	1.94444444444444	17.5	0.285714285714286	10.5
Zapsalis lateral	Late Cretaceous	6.5	3	0.461538461538462	2	16.25	0.307692307692308	13
Zapsalis lateral	Late Cretaceous	7.9	3.1	0.392405063291139	1.77215189873418	16.25	0.307692307692308	14
Zapsalis lateral	Late Cretaceous	6.6	3	0.454545454545455	2.34848484848485	16.25	0.307692307692308	15.5
Zapsalis lateral	Late Cretaceous	6.4	3.1	0.484375	1.796875	16.25	0.307692307692308	11.5
Zapsalis lateral	Late Cretaceous	5.8	2.5	0.431034482758621	1.89655172413793	18.75	0.266666666666667	11
Zapsalis lateral	Late Cretaceous	6.3	3.4	0.53968253968254	1.9047619047619	17.5	0.285714285714286	12
Zapsalis lateral	Late Cretaceous	6.3	3	0.476190476190476	2.46031746031746	15	0.333333333333333	15.5
Zapsalis lateral	Late Cretaceous	6	3	0.5	2.08333333333333	16.25	0.307692307692308	12.5
Zapsalis lateral	Late Cretaceous	6.4	3	0.46875	1.875	15	0.333333333333333	12
Zapsalis lateral	Late Cretaceous	6.3	2.4	0.380952380952381	1.77777777777778	17.5	0.285714285714286	11.2
Zapsalis lateral	Late Cretaceous	6.4	3	0.46875	1.828125	16.25	0.307692307692308	11.7
Zapsalis lateral	Late Cretaceous	7	3	0.428571428571429	1.71428571428571	15	0.333333333333333	12
Zapsalis lateral	Late Cretaceous	6.8	3.3	0.485294117647059	2.01470588235294	15	0.333333333333333	13.7
Zapsalis lateral	Late Cretaceous	5.3	2.1	0.39622641509434	1.75471698113208	16.25	0.307692307692308	9.3
Zapsalis lateral	Late Cretaceous	5.8	2.6	0.448275862068966	1.98275862068966	17.5	0.285714285714286	11.5
Zapsalis lateral	Late Cretaceous	5	2.3	0.46	2.2	17.5	0.285714285714286	11
Zapsalis lateral	Late Cretaceous	6.4	2.5	0.390625	2.1875	15	0.333333333333333	14
Troodon lateral	Late Cretaceous	5.66	2.72	0.480565371024735	1.42932862190813	10.5	0.476190476190476	8.09
Troodon lateral	Late Cretaceous	5.7	2.6	0.456140350877193	1.52631578947368	12	0.416666666666667	8.7
Troodon lateral	Late Cretaceous	6.2	3.4	0.548387096774194	1.45161290322581	7.8	0.641025641025641	9
Troodon lateral	Late Cretaceous	4.51	2.22	0.492239467849224	1.47893569844789	11.2	0.446428571428571	6.67
Troodon lateral	Late Cretaceous	4.96	2.55	0.514112903225806	1.73588709677419	8.9	0.561797752808989	8.61
Troodon lateral	Late Cretaceous	5.35	2.65	0.495327102803738	1.49719626168224	10.8	0.462962962962963	8.01
Troodon lateral	Late Cretaceous	4.99	2.81	0.56312625250501	1.38677354709419	10	0.5	6.92
Troodon lateral	Late Cretaceous	2.97	1.53	0.515151515151515	1.30976430976431	16.9	0.29585798816568	3.89
Troodon lateral	Late Cretaceous	3.26	1.79	0.549079754601227	1.39570552147239	10.3	0.485436893203883	4.55
Troodon lateral	Late Cretaceous	4.88	2.32	0.475409836065574	1.34426229508197	10.5	0.476190476190476	6.56
Troodon lateral	Late Cretaceous	5.91	2.72	0.460236886632826	1.41455160744501	11.3	0.442477876106195	8.36
Troodon lateral	Late Cretaceous	4.01	1.99	0.496259351620948	1.03740648379052	9.9	0.505050505050505	4.16
Troodon lateral	Late Cretaceous	3.45	1.55	0.449275362318841	0.976811594202899	14.9	0.335570469798658	3.37
Troodon lateral	Late Cretaceous	3.31	1.69	0.510574018126888	1.38066465256798	12.1	0.413223140495868	4.57
Troodon lateral	Late Cretaceous	3.39	1.83	0.539823008849557	1.32153392330383	10.8	0.462962962962963	4.48
Troodon lateral	Late Cretaceous	5.21	2.44	0.468330134357006	1.68138195777351	9.8	0.510204081632653	8.76
Troodon lateral	Late Cretaceous	2.86	1.25	0.437062937062937	1.24475524475524	16.1	0.31055900621118	3.56
Troodon lateral	Late Cretaceous	3.62	1.73	0.477900552486188	0.919889502762431	14.8	0.337837837837838	3.33
Troodon lateral	Late Cretaceous	5.02	2.42	0.48207171314741	1.48207171314741	12.7	0.393700787401575	7.44
Troodon lateral	Late Cretaceous	4.29	2.73	0.636363636363636	1.51515151515152	8.2	0.609756097560976	6.5
Troodon lateral	Late Cretaceous	5.85	3.33	0.569230769230769	1.77435897435897	9.6	0.520833333333333	10.38
Troodon lateral	Late Cretaceous	5.83	2.93	0.502572898799314	1.32418524871355	10.2	0.490196078431373	7.72
Troodon lateral	Late Cretaceous	1.53	1.1	0.718954248366013	1.52287581699346	11	0.454545454545455	2.33
Troodon lateral	Late Cretaceous	4.18	1.94	0.464114832535885	1.25358851674641	8.1	0.617283950617284	5.24
Troodon lateral	Late Cretaceous	3.58	1.69	0.472067039106145	0.966480446927374	14.7	0.340136054421769	3.46
Troodon lateral	Late Cretaceous	5.2	2.8	0.538461538461538	1.46153846153846	10	0.5	7.6
Troodon lateral	Late Cretaceous	4.7	2	0.425531914893617	1.27659574468085	12	0.416666666666667	6
Troodon lateral	Late Cretaceous	2.5	1.3	0.52	1.24	20	0.25	3.1
Troodon lateral	Late Cretaceous	4.92	2.43	0.49390243902439	1.46747967479675	11.3	0.442477876106195	7.22
Troodon lateral	Late Cretaceous	6	3.03	0.505	1.565	8.8	0.568181818181818	9.39
Troodon lateral	Late Cretaceous	5.6	2.71	0.483928571428571	1.5125	12.5	0.4	8.47
Troodon lateral	Late Cretaceous	5.2	2.33	0.448076923076923	1.50769230769231	12.5	0.4	7.84
Troodon lateral	Late Cretaceous	4.45	1.62	0.364044943820225	1.62921348314607	12.5	0.4	7.25
Pectinodon lateral	Late Cretaceous	2.43	0.8	0.329218106995885	1.59670781893004	12.5	0.4	3.88
Pectinodon lateral	Late Cretaceous	2.2	1	0.454545454545455	1.36363636363636	20	0.25	3
Pectinodon lateral	Late Cretaceous	2.7	1	0.37037037037037	1.66666666666667	18.75	0.266666666666667	4.5
Pectinodon lateral	Late Cretaceous	2.9	1.1	0.379310344827586	1.48275862068966	17.5	0.285714285714286	4.3
Pectinodon lateral	Late Cretaceous	2.7	1.1	0.407407407407407	1.55555555555556	20	0.25	4.2
Pectinodon lateral	Late Cretaceous	2.7	1	0.37037037037037	1.40740740740741	17.5	0.285714285714286	3.8
Pectinodon lateral	Late Cretaceous	2.6	1	0.384615384615385	1.19230769230769	22.5	0.222222222222222	3.1
Pectinodon lateral	Late Cretaceous	2.7	1	0.37037037037037	1.51851851851852	20	0.25	4.1
Pectinodon lateral	Late Cretaceous	3	1	0.333333333333333	1.16666666666667	15	0.333333333333333	3.5
Pectinodon lateral	Late Cretaceous	2.4	0.9	0.375	1.625	20	0.25	3.9
Pectinodon lateral	Late Cretaceous	2	1	0.5	2.05	15	0.333333333333333	4.1
Pectinodon lateral	Late Cretaceous	2.1	0.8	0.380952380952381	1.52380952380952	25	0.2	3.2
Pectinodon lateral	Late Cretaceous	1.9	1.3	0.684210526315789	1.78947368421053	15	0.333333333333333	3.4
Pectinodon lateral	Late Cretaceous	3.2	1	0.3125	1.25	15	0.333333333333333	4
Pectinodon lateral	Late Cretaceous	2.52	1.09	0.432539682539683	1.75793650793651	9.6	0.520833333333333	4.43
Pectinodon lateral	Late Cretaceous	2.44	0.91	0.372950819672131	1.61065573770492	10.1	0.495049504950495	3.93
Pectinodon lateral	Late Cretaceous	2.39	1	0.418410041841004	1.76569037656904	9.9	0.505050505050505	4.22
Pectinodon lateral	Late Cretaceous	2.47	1.12	0.453441295546559	1.98380566801619	14.5	0.344827586206897	4.9
Pectinodon lateral	Late Cretaceous	2.89	1.12	0.387543252595156	1.72664359861592	16	0.3125	4.99
Pectinodon lateral	Late Cretaceous	2.93	1.1	0.37542662116041	1.65529010238908	15.9	0.314465408805031	4.85
Pectinodon lateral	Late Cretaceous	2.74	0.96	0.35036496350365	1.41605839416058	15.3	0.326797385620915	3.88
Pectinodon lateral	Late Cretaceous	2.53	0.87	0.343873517786561	1.28458498023715	18.7	0.267379679144385	3.25
Pectinodon lateral	Late Cretaceous	2.64	0.82	0.310606060606061	1.20833333333333	16.4	0.304878048780488	3.19
Pectinodon lateral	Late Cretaceous	2.74	1.15	0.41970802919708	2.02554744525547	17	0.294117647058824	5.55
Pectinodon lateral	Late Cretaceous	2.63	1.18	0.448669201520913	1.82509505703422	16.9	0.29585798816568	4.8
Pectinodon lateral	Late Cretaceous	2.52	1.22	0.484126984126984	1.70634920634921	19.1	0.261780104712042	4.3
Pectinodon lateral	Late Cretaceous	2.31	0.93	0.402597402597403	1.84415584415584	10	0.5	4.26
Pectinodon lateral	Late Cretaceous	2.21	0.62	0.280542986425339	1.18552036199095	19.8	0.252525252525253	2.62
Pectinodon lateral	Late Cretaceous	2.36	0.63	0.266949152542373	1.15677966101695	20.2	0.247524752475248	2.73
Pectinodon lateral	Late Cretaceous	2.35	0.7	0.297872340425532	1.1063829787234	19.5	0.256410256410256	2.6
Pectinodon lateral	Late Cretaceous	3.12	1.46	0.467948717948718	1.80448717948718	7.8	0.641025641025641	5.63
Pectinodon lateral	Late Cretaceous	2.93	1.17	0.399317406143345	1.48464163822526	10.5	0.476190476190476	4.35
Pectinodon lateral	Late Cretaceous	2.56	1.07	0.41796875	1.7578125	8.7	0.574712643678161	4.5
Pectinodon lateral	Late Cretaceous	2.69	1.12	0.41635687732342	1.38289962825279	14.4	0.347222222222222	3.72
Pectinodon lateral	Late Cretaceous	2.51	1.05	0.418326693227092	1.23505976095618	18.7	0.267379679144385	3.1
Pectinodon lateral	Late Cretaceous	2	0.7	0.35	1.5	17.5	0.285714285714286	3
Pectinodon lateral	Late Cretaceous	3.2	1.1	0.34375	1.4375	20	0.25	4.6
Pectinodon lateral	Late Cretaceous	3.6	1.7	0.472222222222222	1.27777777777778	12.5	0.4	4.6
Pectinodon lateral	Late Cretaceous	2.2	0.9	0.409090909090909	1.31818181818182	20	0.25	2.9
Pectinodon lateral	Late Cretaceous	2.1	0.7	0.333333333333333	1.42857142857143	22.5	0.222222222222222	3
