# Supplementary material for: Enhancing the classification of isolated theropod teeth using machine learning: a comparative study
Source: PeerJ. 2025 Mar 26;13:e19116. doi: 10.7717/peerj.19116 (PMC11954464; doi:10.7717/peerj.19116)
Supplement: Supplemental Information 1 [file peerj-13-19116-s001.zip › teeth_data_clade_epoch1.csv]

CladeToothtype	Epoch	CBL	CBW	CBR	CHR	DC	DDL	CH
Basalmost Theropoda	Late Triassic	2.5	1.62	0.648	2.696	25	0.2	6.74
Basalmost Theropoda	Late Triassic	2.88	1.85	0.642361111111111	2.48263888888889	37.5	0.133333333333333	7.15
Basalmost Theropoda	Late Triassic	1.98	1.48	0.747474747474748	2.89393939393939	30	0.166666666666667	5.73
Basalmost Theropoda	Late Triassic	2.32	1.8	0.775862068965517	2.23706896551724	35	0.142857142857143	5.19
Basalmost Theropoda	Late Triassic	3.04	1.97	0.648026315789474	2.16447368421053	30	0.166666666666667	6.58
Basalmost Theropoda	Late Triassic	2.9	1.74	0.6	1.87586206896552	30	0.166666666666667	5.44
Basalmost Theropoda	Late Triassic	2.71	1.58	0.583025830258303	2.27675276752768	25	0.2	6.17
Basalmost Theropoda	Late Triassic	2.67	1.82	0.681647940074906	1.8689138576779	30	0.166666666666667	4.99
Basalmost Theropoda	Late Triassic	2.56	1.69	0.66015625	1.84375	30	0.166666666666667	4.72
Basalmost Theropoda	Late Triassic	2.94	1.87	0.636054421768708	1.80952380952381	30	0.166666666666667	5.32
Basalmost Theropoda	Late Triassic	2.54	1.55	0.610236220472441	2.55905511811024	32.5	0.153846153846154	6.5
Basalmost Theropoda	Late Triassic	3.33	1.82	0.546546546546547	2.03003003003003	40	0.125	6.76
Basalmost Theropoda	Late Triassic	2.86	1.6	0.559440559440559	1.68881118881119	32.5	0.153846153846154	4.83
Basalmost Theropoda	Late Triassic	7.48	4.43	0.592245989304813	1.93850267379679	20	0.25	14.5
Basalmost Theropoda	Late Triassic	3.61	1.59	0.440443213296399	2.6786703601108	42.5	0.117647058823529	9.67
Non-averostran Neotheropoda Lateral	Late Triassic	3	1.49	0.496666666666667	2.73333333333333	50	0.1	8.2
Non-averostran Neotheropoda Lateral	Late Triassic	4.1	1.37	0.334146341463415	2.17073170731707	47	0.106382978723404	8.9
Non-averostran Neotheropoda Lateral	Late Triassic	4.4	1.63	0.370454545454545	2.63636363636364	40	0.125	11.6
Non-averostran Neotheropoda Lateral	Late Triassic	5.5	1.71	0.310909090909091	1.76363636363636	40	0.125	9.7
Non-averostran Neotheropoda Lateral	Late Triassic	5.9	1.79	0.303389830508475	1.57627118644068	40	0.125	9.3
Non-averostran Neotheropoda Lateral	Late Triassic	5.4	1.85	0.342592592592593	1.38888888888889	35	0.142857142857143	7.5
Non-averostran Neotheropoda Lateral	Late Triassic	4.7	1.58	0.336170212765957	1.17021276595745	35	0.142857142857143	5.5
Non-averostran Neotheropoda Lateral	Late Triassic	5.2	1.7	0.326923076923077	1.19230769230769	40	0.125	6.2
Non-averostran Neotheropoda Lateral	Late Triassic	3.9	1.49	0.382051282051282	1.38461538461538	35	0.142857142857143	5.4
Non-averostran Neotheropoda Lateral	Late Triassic	3.3	1.14	0.345454545454545	1.51515151515152	40	0.125	5
Non-averostran Neotheropoda Lateral	Late Triassic	3.5	1.63	0.465714285714286	1.17142857142857	35	0.142857142857143	4.1
Non-averostran Neotheropoda Lateral	Late Triassic	3.35	1.86	0.555223880597015	0.985074626865672	40	0.125	3.3
Non-averostran Neotheropoda Lateral	Late Triassic	3.54	0.93	0.26271186440678	0.974576271186441	40	0.125	3.45
Non-averostran Neotheropoda Lateral	Late Triassic	3.26	0.86	0.263803680981595	1.16564417177914	40	0.125	3.8
Non-averostran Neotheropoda Lateral	Late Triassic	2.6	0.95	0.365384615384615	2.57692307692308	45	0.111111111111111	6.7
Non-averostran Neotheropoda Lateral	Late Triassic	3.1	1.57	0.506451612903226	2	40	0.125	6.2
Non-averostran Neotheropoda Lateral	Early Jurassic	16.33	9.87	0.604409063074097	1.50949173300674	15	0.333333333333333	24.65
Non-averostran Neotheropoda Lateral	Early Jurassic	16.35	10.2	0.623853211009174	1.71253822629969	14	0.357142857142857	28
Non-averostran Neotheropoda Lateral	Early Jurassic	19.11	10.4	0.54421768707483	1.84406070120356	15	0.333333333333333	35.24
Non-averostran Neotheropoda Lateral	Early Jurassic	17.33	10.14	0.585112521638777	1.48066935949221	14	0.357142857142857	25.66
Non-averostran Neotheropoda Lateral	Late Triassic	6.62	2.5	0.377643504531722	1.33383685800604	20	0.25	8.83
Non-averostran Neotheropoda Lateral	Late Triassic	7.44	3	0.403225806451613	1.37903225806452	25	0.2	10.26
Non-averostran Neotheropoda Lateral	Late Triassic	8.34	3.5	0.419664268585132	1.26258992805755	20	0.25	10.53
Non-averostran Neotheropoda Lateral	Late Triassic	5.85	3	0.512820512820513	1.51111111111111	25	0.2	8.84
Non-averostran Neotheropoda Lateral	Late Triassic	6.63	2.5	0.377073906485671	1.69381598793364	30	0.166666666666667	11.23
Non-abelisauroid Ceratosauria Lateral	'Middle Cretaceous'	23.03	11.74	0.509769865392966	2.62	11.5	0.434782608695652	60.54
Non-abelisauroid Ceratosauria Lateral	'Middle Cretaceous'	27.51	9.15	0.332606324972737	1.84405670665213	12.5	0.4	50.73
Non-abelisauroid Ceratosauria Mesial	'Middle Cretaceous'	17.2	11.3	0.656976744186047	2.53779069767442	11	0.454545454545455	43.65
Non-abelisauroid Ceratosauria Mesial	'Middle Cretaceous'	13.84	9.05	0.653901734104046	2.07731213872832	13.5	0.37037037037037	28.75
Non-abelisauroid Ceratosauria Mesial	'Middle Cretaceous'	16.61	11.21	0.674894641782059	2.06682721252258	13	0.384615384615385	34.33
Non-abelisauroid Ceratosauria Lateral	'Middle Cretaceous'	21.48	12.57	0.585195530726257	2.14245810055866	11.5	0.434782608695652	46.02
Non-abelisauroid Ceratosauria Lateral	'Middle Cretaceous'	18.88	10.57	0.559851694915254	2.0031779661017	13	0.384615384615385	37.82
Non-abelisauroid Ceratosauria Lateral	'Middle Cretaceous'	19.91	10.32	0.518332496233049	2.0939226519337	12	0.416666666666667	41.69
Non-abelisauroid Ceratosauria Lateral	Late Jurassic	19	6.5	0.342105263157895	1.83157894736842	13	0.384615384615385	34.8
Non-abelisauroid Ceratosauria Lateral	Late Jurassic	18.4	7.3	0.396739130434783	1.7554347826087	13.33	0.375093773443361	32.3
Non-abelisauroid Ceratosauria Lateral	Late Jurassic	17.4	8.8	0.505747126436782	1.98850574712644	11.5	0.434782608695652	34.6
Non-abelisauroid Ceratosauria Lateral	Late Jurassic	15	8	0.533333333333333	1.88666666666667	12.5	0.4	28.3
Non-abelisauroid Ceratosauria Lateral	Late Jurassic	30.03	11.42	0.38028638028638	2.08025308025308	9	0.555555555555556	62.47
Non-abelisauroid Ceratosauria Lateral	Late Jurassic	27.52	9.75	0.354287790697674	2.17877906976744	10.33	0.484027105517909	59.96
Non-abelisauroid Ceratosauria Mesial	Late Jurassic	24.2	14.53	0.600413223140496	1.40619834710744	8	0.625	34.03
Non-abelisauroid Ceratosauria Mesial	Late Jurassic	22.32	17.46	0.782258064516129	1.80062724014337	8.5	0.588235294117647	40.19
Non-abelisauroid Ceratosauria Mesial	Late Jurassic	23.5	14.33	0.609787234042553	1.87617021276596	8.33	0.600240096038415	44.09
Non-abelisauroid Ceratosauria Mesial	Late Jurassic	19.73	14.21	0.72022301064369	1.82108464267613	8.33	0.600240096038415	35.93
Non-abelisauroid Ceratosauria Mesial	Late Jurassic	21.96	14.47	0.658925318761384	1.86247723132969	8	0.625	40.9
Non-abelisauroid Ceratosauria Lateral	Late Jurassic	31.11	13.27	0.426550948248152	2.13629058180649	11.25	0.444444444444444	66.46
Non-abelisauroid Ceratosauria Lateral	Late Jurassic	33.8	11.95	0.353550295857988	2.15502958579882	11	0.454545454545455	72.84
Non-abelisauroid Ceratosauria Lateral	Late Jurassic	27.46	8.68	0.316096139839767	1.97123088128186	11	0.454545454545455	54.13
Non-abelisauroid Ceratosauria Lateral	Late Jurassic	20.98	9.73	0.463775023832221	1.97426120114395	11.66	0.428816466552316	41.42
Non-abelisauroid Ceratosauria Mesial	Late Jurassic	18.61	14.28	0.76732939279957	1.73347662547018	10	0.5	32.26
Non-abelisauroid Ceratosauria Lateral	Late Jurassic	21.99	9.21	0.418826739427012	1.78080945884493	12	0.416666666666667	39.16
Non-abelisauroid Ceratosauria Lateral	Late Jurassic	17.62	7.38	0.418842224744608	1.71906923950057	11.66	0.428816466552316	30.29
Non-abelisauroid Ceratosauria Mesial	Late Jurassic	25.86	14.79	0.571925754060325	1.223124516628	8	0.625	31.63
Non-abelisauroid Ceratosauria Mesial	Late Jurassic	23	16.81	0.730869565217391	1.82130434782609	8	0.625	41.89
Non-abelisauroid Ceratosauria Mesial	Late Jurassic	24.04	14.88	0.618968386023295	1.73294509151414	9	0.555555555555556	41.66
Non-abelisauroid Ceratosauria Mesial	Late Jurassic	20.26	14.31	0.706317867719645	1.90967423494571	8	0.625	38.69
Non-abelisauroid Ceratosauria Mesial	Late Jurassic	22.64	13.9	0.613957597173145	1.75132508833922	7	0.714285714285714	39.65
Non-abelisauroid Ceratosauria Lateral	Late Jurassic	25.47	15.1	0.592854338437377	2.01491951315273	9	0.555555555555556	51.32
Non-abelisauroid Ceratosauria Lateral	Late Jurassic	29.61	12.88	0.434988179669031	2.08409321175279	10	0.5	61.71
Non-abelisauroid Ceratosauria Lateral	Late Jurassic	32.95	14	0.424886191198786	2.27617602427921	11	0.454545454545455	75
Non-abelisauroid Ceratosauria Lateral	Late Jurassic	27.52	10.53	0.382630813953488	1.90334302325581	12	0.416666666666667	52.38
Non-abelisauroid Ceratosauria Lateral	Late Jurassic	20.79	9.12	0.438672438672439	1.83309283309283	10.5	0.476190476190476	38.11
Non-abelisauroid Ceratosauria Mesial	Late Jurassic - Early Cretaceous	6.47	5.29	0.817619783616692	2.34466769706337	14	0.357142857142857	15.17
Non-abelisauroid Ceratosauria Lateral	Early Jurassic	17.8	6.4	0.359550561797753	1.81460674157303	15	0.333333333333333	32.3
Non-abelisauroid Ceratosauria Lateral	Early Jurassic	18.6	9.1	0.489247311827957	2.24731182795699	13.5	0.37037037037037	41.8
Noasauridae Lateral	Late Cretaceous	3.11	1.84	0.591639871382637	1.07073954983923	20	0.25	3.33
Noasauridae Lateral	Late Cretaceous	3.04	1.81	0.595394736842105	1.63815789473684	25	0.2	4.98
Noasauridae Lateral	Late Cretaceous	2.86	2.04	0.713286713286713	2.17832167832168	40	0.125	6.23
Noasauridae Lateral	Late Cretaceous	3.04	1.85	0.608552631578947	1.56578947368421	40	0.125	4.76
Noasauridae Lateral	Late Cretaceous	5.06	2.04	0.403162055335968	1.72134387351779	18.33	0.272776868521549	8.71
Noasauridae Lateral	Late Cretaceous	2.41	1.29	0.535269709543568	1.90041493775934	40	0.125	4.58
Noasauridae Lateral	Late Cretaceous	6.27	3.14	0.500797448165869	1.81658692185008	15	0.333333333333333	11.39
Noasauridae Lateral	Late Cretaceous	2.76	1.37	0.496376811594203	1.57246376811594	35	0.142857142857143	4.34
Noasauridae Lateral	Late Cretaceous	4.64	2.45	0.52801724137931	2.55172413793103	15	0.333333333333333	11.84
Noasauridae Lateral	Late Cretaceous	5.3	2.28	0.430188679245283	1.31320754716981	25	0.2	6.96
Noasauridae Lateral	Late Cretaceous	6.15	3.02	0.491056910569106	2.31707317073171	22.5	0.222222222222222	14.25
Noasauridae Lateral	Late Cretaceous	7.09	3.48	0.49083215796897	1.47249647390691	18.5	0.27027027027027	10.44
Noasauridae Lateral	Late Cretaceous	4.62	2.5	0.541125541125541	2.51948051948052	15	0.333333333333333	11.64
Noasauridae Lateral	Late Cretaceous	4.94	2.42	0.489878542510121	1.73684210526316	20	0.25	8.58
Noasauridae Lateral	Late Cretaceous	4.94	2.42	0.489878542510121	1.37651821862348	20	0.25	6.8
Noasauridae Lateral	Late Cretaceous	5.47	2.22	0.405850091407678	1.61974405850091	16.7	0.29940119760479	8.86
Noasauridae Lateral	Late Cretaceous	5.15	3.03	1.7	0.4	15	0.333333333333333	13.34
Abelisauridae Lateral	Late Cretaceous	15.11	8.79	0.581733951025811	2.3150231634679	12	0.416666666666667	34.98
Abelisauridae Lateral	Late Cretaceous	19.82	9.55	0.481836528758829	2.33955600403633	12.5	0.4	46.37
Abelisauridae Mesial	Late Cretaceous	9.11	5.61	0.615806805708013	1.55653128430296	12	0.416666666666667	14.18
Abelisauridae Mesial	Late Cretaceous	11.58	6.88	0.59412780656304	1.95250431778929	10	0.5	22.61
Abelisauridae Mesial	Late Cretaceous	9.2	4.81	0.522826086956522	1.21847826086957	10	0.5	11.21
Abelisauridae Lateral	Late Cretaceous	19.55	9.38	0.479795396419437	1.24194373401535	10	0.5	24.28
Abelisauridae Lateral	Late Cretaceous	17.06	9.82	0.575615474794842	1.41148886283705	13	0.384615384615385	24.08
Abelisauridae Lateral	'Middle Cretaceous'	11.63	4.56	0.392089423903697	1.13757523645744	12	0.416666666666667	13.23
Abelisauridae Mesial	Late Cretaceous	12.9	12.9	1	1.55038759689922	6.66	0.750750750750751	20
Abelisauridae Mesial	Late Cretaceous	16	13.2	0.825	1.875	9	0.555555555555556	30
Abelisauridae Mesial	Late Cretaceous	16	10	0.625	1.6875	10	0.5	27
Abelisauridae Mesial	Late Cretaceous	16.6	13.3	0.801204819277108	1.75301204819277	8.5	0.588235294117647	29.1
Abelisauridae Lateral	Late Cretaceous	19.47	9.1	0.46738572162301	1.51001540832049	12	0.416666666666667	29.4
Abelisauridae Mesial	Late Cretaceous	17.3	12.99	0.750867052023121	1.55491329479769	11	0.454545454545455	26.9
Abelisauridae Mesial	Late Cretaceous	15.99	11.96	0.747967479674797	1.99249530956848	10	0.5	31.86
Abelisauridae Mesial	Late Cretaceous	20.6	14.3	0.694174757281553	2.14077669902913	8	0.625	44.1
Abelisauridae Lateral	Late Cretaceous	19	10	0.526315789473684	2.05263157894737	10	0.5	39
Abelisauridae Mesial	Late Cretaceous	12.16	10.94	0.899671052631579	1.61513157894737	8.5	0.588235294117647	19.64
Abelisauridae Mesial	Late Cretaceous	15.01	12.45	0.829447035309793	1.85542971352432	8.5	0.588235294117647	27.85
Abelisauridae Mesial	Late Cretaceous	15.3	8.79	0.574509803921569	1.55882352941176	7.5	0.666666666666667	23.85
Abelisauridae Mesial	Late Cretaceous	14.9	8.32	0.558389261744967	2.13422818791946	8	0.625	31.8
Abelisauridae Lateral	Late Cretaceous	17.93	9.16	0.510875627440045	1.86335750139431	9.5	0.526315789473684	33.41
Abelisauridae Lateral	Late Cretaceous	18.13	9.39	0.517926089354661	1.93491450634308	9	0.555555555555556	35.08
Abelisauridae Lateral	Late Cretaceous	18.7	8.4	0.449197860962567	1.65668449197861	8	0.625	30.98
Abelisauridae Lateral	Late Cretaceous	18.47	8.9	0.481862479696806	1.88738494856524	8.5	0.588235294117647	34.86
Abelisauridae Mesial	Late Cretaceous	8.56	7.34	0.857476635514019	1.72897196261682	8.5	0.588235294117647	14.8
Abelisauridae Lateral	Late Cretaceous	13.1	8.91	0.680152671755725	2.07175572519084	9.5	0.526315789473684	27.14
Abelisauridae Lateral	Late Cretaceous	13.9	7.58	0.545323741007194	1.75539568345324	10	0.5	24.4
Abelisauridae Lateral	Late Cretaceous	12.56	6.77	0.539012738853503	1.66799363057325	10	0.5	20.95
Abelisauridae Lateral	Late Cretaceous	12.27	6.45	0.525672371638142	1.61695191524042	10	0.5	19.84
Abelisauridae Lateral	Late Cretaceous	11.73	5.99	0.510656436487639	1.54134697357204	10.62	0.470809792843691	18.08
Abelisauridae Lateral	Late Cretaceous	11.49	5.89	0.512619669277633	1.61618798955614	11.25	0.444444444444444	18.57
Abelisauridae Lateral	Late Cretaceous	10.79	8.22	0.761816496756256	2.12326227988879	8	0.625	22.91
Abelisauridae Lateral	Late Cretaceous	13.02	8.38	0.643625192012289	1.75576036866359	9	0.555555555555556	22.86
Abelisauridae Lateral	Late Cretaceous	14.63	7.85	0.536568694463431	1.57416267942584	9	0.555555555555556	23.03
Abelisauridae Lateral	Late Cretaceous	14.22	7.87	0.553445850914205	1.514064697609	9.5	0.526315789473684	21.53
Abelisauridae Lateral	Late Cretaceous	13.67	7.82	0.57205559619605	1.82809070958303	10	0.5	24.99
Abelisauridae Lateral	Late Cretaceous	12.96	8.45	0.652006172839506	1.89583333333333	10	0.5	24.57
Abelisauridae Lateral	Late Cretaceous	12.82	6.94	0.541341653666147	1.77535101404056	10.5	0.476190476190476	22.76
Abelisauridae Lateral	Late Cretaceous	11.07	6.07	0.5483288166215	1.69647696476965	11.66	0.428816466552316	18.78
Abelisauridae Mesial	Late Cretaceous	12.99	9.46	0.73	2.32	12	0.416666666666667	30.11
Abelisauridae Mesial	Late Cretaceous	12.41	9.26	0.75	2.18	10	0.5	27.05
Abelisauridae Mesial	Late Cretaceous	12.51	8.3	0.66	2.21	11	0.454545454545455	27.69
Abelisauridae Mesial	Late Cretaceous	12.08	11.09	0.92	2.61	9	0.555555555555556	31.52
Abelisauridae Mesial	Late Cretaceous	14.81	11.72	0.79	2.19	8.5	0.588235294117647	32.38
Abelisauridae Mesial	Late Cretaceous	14.6	9.13	0.63	2.17	9.8	0.510204081632653	31.68
Abelisauridae Lateral	Late Cretaceous	18.3	8.62	0.47	2.02	9	0.555555555555556	36.9
Abelisauridae Lateral	Late Cretaceous	18.37	9.21	0.5	2.07	9	0.555555555555556	38.08
Abelisauridae Lateral	Late Cretaceous	17.99	8.49	0.47	1.67	7.5	0.666666666666667	30
Abelisauridae Lateral	Late Cretaceous	18.93	8.86	0.47	1.88	10	0.5	35.54
Abelisauridae Lateral	Late Cretaceous	18.17	9.1	0.5	2.13	9	0.555555555555556	38.68
Abelisauridae Lateral	Late Cretaceous	16.34	6.54	0.4	1.8	9.5	0.526315789473684	29.36
Abelisauridae Lateral	Late Cretaceous	7.88	3.47	0.44	1.58	14	0.357142857142857	12.45
Abelisauridae Mesial	Late Cretaceous	8.81	7.2	0.82	2.26	9	0.555555555555556	19.88
Abelisauridae Lateral	Late Cretaceous	13.3	8.56	0.64	1.91	9.5	0.526315789473684	25.37
Abelisauridae Lateral	Late Cretaceous	14.24	7.72	0.54	1.76	11	0.454545454545455	25.13
Abelisauridae Lateral	Late Cretaceous	12.66	7.12	0.56	1.57	10	0.5	19.93
Abelisauridae Lateral	Late Cretaceous	12.53	6.69	0.53	1.53	11	0.454545454545455	19.21
Abelisauridae Lateral	Late Cretaceous	12.28	6.7	0.55	1.46	11	0.454545454545455	17.87
Abelisauridae Lateral	Late Cretaceous	11.72	6.29	0.54	1.38	11	0.454545454545455	16.19
Abelisauridae Lateral	Late Cretaceous	9.33	5.36	0.57	1.55	11	0.454545454545455	14.48
Abelisauridae Mesial	Late Cretaceous	10.91	8.48	0.78	2.1	8.5	0.588235294117647	22.88
Abelisauridae Mesial	Late Cretaceous	13.53	8.27	0.61	1.69	9	0.555555555555556	22.87
Abelisauridae Lateral	Late Cretaceous	13.9	7.7	0.57	1.73	10	0.5	24.08
Abelisauridae Lateral	Late Cretaceous	13.5	7.77	0.58	1.91	11	0.454545454545455	25.75
Abelisauridae Lateral	Late Cretaceous	12.82	8.59	0.67	1.85	10	0.5	23.76
Abelisauridae Lateral	Late Cretaceous	13.17	7.05	0.54	1.75	9.5	0.526315789473684	23
Abelisauridae Lateral	Late Cretaceous	11.26	5.79	0.51	1.66	12	0.416666666666667	18.73
Abelisauridae Lateral	Late Cretaceous	12.88	5.25	0.41	1.45	12	0.416666666666667	18.71
Abelisauridae Lateral	Late Cretaceous	16.9	8.67	0.51	2.23	9.3	0.537634408602151	37.63
Abelisauridae Lateral	Late Cretaceous	17.1	8.81	0.52	2.05	10	0.5	35.01
Abelisauridae Mesial	Late Cretaceous	17.98	11.29	0.627919911012236	2.02280311457175	15	0.333333333333333	36.37
Abelisauridae Lateral	Late Cretaceous	14.63	4.45	0.30416951469583	1.25837320574163	12.5	0.4	18.41
Abelisauridae Lateral	Late Cretaceous	10.95	4.6	0.420091324200913	1.75799086757991	11.5	0.434782608695652	19.25
Abelisauridae Lateral	Late Cretaceous	10.5	4.18	0.398095238095238	1.86190476190476	13.125	0.380952380952381	19.55
Abelisauridae Lateral	Late Cretaceous	13.43	7.25	0.539836187639613	2.55174981384959	11.25	0.444444444444444	34.27
Abelisauridae Lateral	Late Cretaceous	15.36	7.35	0.478515625	1.60611979166667	10	0.5	24.67
Abelisauridae Lateral	'Middle Cretaceous'	11.4	6.1	0.535087719298246	1.92982456140351	13	0.384615384615385	22
Abelisauridae Lateral	'Middle Cretaceous'	13.01	6.69	0.514219830899308	1.2782475019216	13	0.384615384615385	16.63
Abelisauridae Lateral	Late Cretaceous	16.5	8.4	0.509090909090909	2.01818181818182	14	0.357142857142857	33.3
Non-spinosaurid Megalosauroidea Lateral	Middle Jurassic	19.36	9.89	0.510847107438017	2.14411157024793	16	0.3125	41.51
Non-spinosaurid Megalosauroidea Lateral	Middle Jurassic	15.95	5.76	0.361128526645768	1.11034482758621	15	0.333333333333333	17.71
Non-spinosaurid Megalosauroidea Lateral	Middle Jurassic	13.66	6.17	0.451683748169839	2.08199121522694	17.5	0.285714285714286	25.05
Non-spinosaurid Megalosauroidea Lateral	Middle Jurassic	13.07	7.13	0.545524100994644	1.59372609028309	18	0.277777777777778	20.83
Non-spinosaurid Megalosauroidea Lateral	Middle Jurassic	12.01	6.58	0.547876769358868	1.79683597002498	17.5	0.285714285714286	21.58
Non-spinosaurid Megalosauroidea Lateral	Middle Jurassic	12.31	5.66	0.45978878960195	1.61251015434606	16	0.3125	19.85
Non-spinosaurid Megalosauroidea Lateral	Middle Jurassic	12.93	4.94	0.382057231245166	1.63186388244393	20	0.25	21.1
Non-spinosaurid Megalosauroidea Lateral	Middle Jurassic	9.86	5.45	0.552738336713996	1.71196754563895	19.16	0.260960334029228	16.88
Non-spinosaurid Megalosauroidea Lateral	Middle Jurassic	10.5	6.5	0.619047619047619	2.47619047619048	16.5	0.303030303030303	26
Non-spinosaurid Megalosauroidea Lateral	Middle Jurassic	10.86	6.75	0.621546961325967	2.52394106813996	14.16	0.353107344632768	27.41
Non-spinosaurid Megalosauroidea Lateral	Middle Jurassic	8.98	5.24	0.583518930957684	2.09576837416481	16.66	0.300120048019208	18.82
Non-spinosaurid Megalosauroidea Lateral	Middle Jurassic	23.26	14.15	0.608340498710232	2.24720550300946	12	0.416666666666667	52.27
Non-spinosaurid Megalosauroidea Lateral	Middle Jurassic	17.26	8.98	0.520278099652375	2.04634994206257	12	0.416666666666667	35.32
Non-spinosaurid Megalosauroidea Lateral	Late Jurassic	10.32	5.76	0.558139534883721	2.02616279069767	15	0.333333333333333	20.91
Non-spinosaurid Megalosauroidea Lateral	Late Jurassic	8.31	4.95	0.595667870036101	1.58363417569194	17.5	0.285714285714286	13.16
Non-spinosaurid Megalosauroidea Lateral	Late Jurassic	15.55	5.5	0.353697749196141	2.01350482315113	15	0.333333333333333	31.31
Non-spinosaurid Megalosauroidea Lateral	Late Jurassic	16.55	5.43	0.32809667673716	2.47129909365559	15	0.333333333333333	40.9
Non-spinosaurid Megalosauroidea Lateral	Late Jurassic	15.58	4.44	0.284980744544288	1.53530166880616	16.66	0.300120048019208	23.92
Non-spinosaurid Megalosauroidea Lateral	Late Jurassic	12.51	4.69	0.374900079936051	1.55955235811351	16.25	0.307692307692308	19.51
Non-spinosaurid Megalosauroidea Lateral	Late Jurassic	11.8	3.67	0.311016949152542	1.52542372881356	17.5	0.285714285714286	18
Non-spinosaurid Megalosauroidea Lateral	Late Jurassic	7.3	3.14	0.43013698630137	1.06438356164384	20	0.25	7.77
Non-spinosaurid Megalosauroidea Lateral	Middle Jurassic	27.6	11.7	0.423913043478261	2.21376811594203	10	0.5	61.1
Non-spinosaurid Megalosauroidea Lateral	Middle Jurassic	24.31	12.74	0.524064171122995	2.12793089263677	11	0.454545454545455	51.73
Non-spinosaurid Megalosauroidea Lateral	Middle Jurassic	20.97	8.01	0.381974248927039	1.87982832618026	12.5	0.4	39.42
Non-spinosaurid Megalosauroidea Lateral	Middle Jurassic	18.43	9.2	0.499186109603907	1.62615301139447	12	0.416666666666667	29.97
Non-spinosaurid Megalosauroidea Lateral	Middle Jurassic	17.2	8.02	0.466279069767442	1.65872093023256	10.5	0.476190476190476	28.53
Non-spinosaurid Megalosauroidea Lateral	Middle Jurassic	24.3	12.8	0.526748971193416	2.10246913580247	11	0.454545454545455	51.09
Non-spinosaurid Megalosauroidea Lateral	Middle Jurassic	20.9	11.8	0.564593301435407	1.8622009569378	11	0.454545454545455	38.92
Non-spinosaurid Megalosauroidea Lateral	Middle Jurassic	18.2	8.32	0.457142857142857	1.60934065934066	12	0.416666666666667	29.29
Non-spinosaurid Megalosauroidea Lateral	Middle Jurassic	18.31	10.11	0.552157291097761	1.93610049153468	14.5	0.344827586206897	35.45
Non-spinosaurid Megalosauroidea Lateral	Middle Jurassic	11.25	6.37	0.566222222222222	2	20	0.25	22.5
Non-spinosaurid Megalosauroidea Lateral	Middle Jurassic	24.28	13.14	0.541186161449753	2.15527182866557	12	0.416666666666667	52.33
Non-spinosaurid Megalosauroidea Lateral	Middle Jurassic	17.7	6.84	0.386440677966102	1.6180790960452	14	0.357142857142857	28.64
Non-spinosaurid Megalosauroidea Lateral	Middle Jurassic	23.92	12.06	0.504180602006689	2.16304347826087	13	0.384615384615385	51.74
Non-spinosaurid Megalosauroidea Lateral	Middle Jurassic	21.38	13.66	0.638914873713751	2.2156220767072	8.75	0.571428571428571	47.37
Non-spinosaurid Megalosauroidea Lateral	Middle Jurassic	26.45	13.93	0.526654064272212	2.05746691871456	11	0.454545454545455	54.42
Non-spinosaurid Megalosauroidea Lateral	Middle Jurassic	24.12	12.8	0.530679933665008	1.92951907131012	10	0.5	46.54
Non-spinosaurid Megalosauroidea Lateral	Middle Jurassic	10.7	5.4	0.504672897196262	1.68224299065421	16	0.3125	18
Non-spinosaurid Megalosauroidea Lateral	Middle Jurassic	10.5	5.2	0.495238095238095	1.52380952380952	16	0.3125	16
Non-spinosaurid Megalosauroidea Lateral	Middle Jurassic	9.9	4.3	0.434343434343434	1.42424242424242	16	0.3125	14.1
Non-spinosaurid Megalosauroidea Lateral	Late Jurassic	42.43	21.09	0.497053971246759	2.48126325712939	7	0.714285714285714	105.28
Non-spinosaurid Megalosauroidea Lateral	Late Jurassic	40.44	21.54	0.532640949554896	2.5217606330366	7.5	0.666666666666667	101.98
Non-spinosaurid Megalosauroidea Lateral	Late Jurassic	45.52	16.4	0.360281195079086	2.33743409490334	8	0.625	106.4
Non-spinosaurid Megalosauroidea Lateral	Late Jurassic	24.81	13.74	0.553808948004837	1.75453446191052	9.5	0.526315789473684	43.53
Non-spinosaurid Megalosauroidea Lateral	Late Jurassic	32.2	15.8	0.490683229813665	1.89751552795031	8	0.625	61.1
Non-spinosaurid Megalosauroidea Lateral	Late Jurassic	47.99	22.89	0.48	2.95	5	1	141.52
Non-spinosaurid Megalosauroidea Lateral	Late Jurassic	25.35	12.62	0.5	2.46	7.5	0.666666666666667	62.29
Non-spinosaurid Megalosauroidea Lateral	Late Jurassic	30.65	17.55	0.57	2.6	6	0.833333333333333	79.79
Non-spinosaurid Megalosauroidea Lateral	Late Jurassic	22.68	15.15	0.67	2.52	8	0.625	57.21
Non-spinosaurid Megalosauroidea Lateral	Late Jurassic	26.31	12.02	0.46	2.17	10	0.5	57.2
Non-spinosaurid Megalosauroidea Lateral	Late Jurassic	36.27	16.93	0.47	2.53	6	0.833333333333333	91.72
Non-spinosaurid Megalosauroidea Lateral	Late Jurassic	23.23	13.75	0.59	2.25	8	0.625	52.25
Non-spinosaurid Megalosauroidea Lateral	Late Jurassic	25.11	14.17	0.56	2.61	8	0.625	65.5
Non-spinosaurid Megalosauroidea Lateral	Late Jurassic	39.71	21.6	0.54	2.76	7	0.714285714285714	109.51
Non-spinosaurid Megalosauroidea Lateral	Late Jurassic	16.26	7.87	0.48	2.38	10	0.5	38.76
Non-spinosaurid Megalosauroidea Lateral	Late Jurassic	26.39	14.58	0.55	2	7	0.714285714285714	52.77
Non-spinosaurid Megalosauroidea Lateral	Late Jurassic	21.54	15.58	0.72	2.53	8	0.625	54.46
Non-spinosaurid Megalosauroidea Lateral	Late Jurassic	47.09	16.75	0.36	2.23	7	0.714285714285714	104.99
Non-spinosaurid Megalosauroidea Lateral	Late Jurassic	48.35	20.64	0.43	3.01	6	0.833333333333333	145.55
Non-spinosaurid Megalosauroidea Lateral	Late Jurassic	25.75	14.04	0.55	2.73	7	0.714285714285714	70.29
Non-spinosaurid Megalosauroidea Lateral	Late Jurassic	42.44	23.49	0.55	2.91	6.5	0.769230769230769	123.67
Non-spinosaurid Megalosauroidea Lateral	Late Jurassic	29.1	16.41	0.56	2.89	7	0.714285714285714	84.13
Non-spinosaurid Megalosauroidea Lateral	Late Jurassic	48.38	19.94	0.41	3.01	7.5	0.666666666666667	145.54
Spinosauridae	Late Cretaceous	14.57	8.91	0.611530542210021	2.79272477693892	15	0.333333333333333	40.69
Spinosauridae	Early Cretaceous	15.21	13.17	0.865877712031558	2.15647600262985	30	0.166666666666667	32.8
Spinosauridae	Early Cretaceous	10.72	8.54	0.796641791044776	2.37033582089552	35	0.142857142857143	25.41
Spinosauridae	Early Cretaceous	8.25	7.65	0.927272727272727	2.52363636363636	30	0.166666666666667	20.82
Spinosauridae	Early Cretaceous	12.06	10.01	0.830016583747927	2.20812603648425	35	0.142857142857143	26.63
Spinosauridae	Early Cretaceous	13.4	10.4	0.776119402985075	2.19328358208955	35	0.142857142857143	29.39
Spinosauridae	Early Cretaceous	15.31	11.75	0.767472240365774	2.20052253429131	40	0.125	33.69
Spinosauridae	Early Cretaceous	9.01	8.44	0.936736958934517	2.30743618201998	35	0.142857142857143	20.79
Spinosauridae	Early Cretaceous	11.79	10.73	0.910093299406277	2.04834605597964	35	0.142857142857143	24.15
Spinosauridae	Early Cretaceous	9.3	7.95	0.854838709677419	1.9258064516129	35	0.142857142857143	17.91
Spinosauridae	Early Cretaceous	9.27	7.34	0.791801510248112	2.2049622437972	35	0.142857142857143	20.44
Spinosauridae	Early Cretaceous	15.84	13.25	0.836489898989899	2.3030303030303	35	0.142857142857143	36.48
Spinosauridae	Early Cretaceous	19.3	14.41	0.746632124352332	2.21917098445596	30	0.166666666666667	42.83
Spinosauridae	Early Cretaceous	13.06	11.24	0.860643185298622	2.40199081163859	35	0.142857142857143	31.37
Spinosauridae	Early Cretaceous	10.49	7.9	0.753098188751192	2.26120114394662	35	0.142857142857143	23.72
Spinosauridae	Early Cretaceous	11.69	11.19	0.957228400342173	2.45680068434559	35	0.142857142857143	28.72
Spinosauridae	Early Cretaceous	15.76	12.05	0.764593908629442	2.20812182741117	35	0.142857142857143	34.8
Spinosauridae	Early Cretaceous	13.18	10.88	0.825493171471927	2.25113808801214	35	0.142857142857143	29.67
Spinosauridae	Early Cretaceous	12.12	10.35	0.853960396039604	2.24339933993399	35	0.142857142857143	27.19
Spinosauridae	Early Cretaceous	16.42	15.19	0.925091352009744	2.34774665042631	35	0.142857142857143	38.55
Spinosauridae	Early Cretaceous	16.47	13.65	0.828779599271403	2.07164541590771	35	0.142857142857143	34.12
Spinosauridae	'Middle Cretaceous'	18.6	14.9	0.801075268817204	2.60752688172043	25	0.2	48.5
Spinosauridae	'Middle Cretaceous'	15.2	11.3	0.743421052631579	2.13157894736842	30	0.166666666666667	32.4
Spinosauridae	'Middle Cretaceous'	15.9	10.8	0.679245283018868	2.62264150943396	25	0.2	41.7
Spinosauridae	'Middle Cretaceous'	15.1	9.8	0.649006622516556	2.72847682119205	25	0.2	41.2
Spinosauridae	'Middle Cretaceous'	13.4	9.7	0.723880597014925	2.93283582089552	25	0.2	39.3
Spinosauridae	'Middle Cretaceous'	14.5	9.5	0.655172413793103	2.57241379310345	32.5	0.153846153846154	37.3
Spinosauridae	'Middle Cretaceous'	12.8	9.8	0.765625	3.0078125	35	0.142857142857143	38.5
Spinosauridae	'Middle Cretaceous'	17.2	11.6	0.674418604651163	2.25581395348837	32.5	0.153846153846154	38.8
Spinosauridae	'Middle Cretaceous'	9	8.3	0.922222222222222	2.02222222222222	30	0.166666666666667	18.2
Spinosauridae	'Middle Cretaceous'	19.9	15	0.753768844221106	2.39195979899498	25	0.2	47.6
Spinosauridae	'Middle Cretaceous'	18.9	15.2	0.804232804232804	3.33015873015873	27.5	0.181818181818182	62.94
Spinosauridae	'Middle Cretaceous'	20.8	18.1	0.870192307692308	2.7375	27	0.185185185185185	56.94
Spinosauridae	'Middle Cretaceous'	18.7	13.3	0.711229946524064	2.81604278074866	35	0.142857142857143	52.66
Spinosauridae	'Middle Cretaceous'	19.2	14.4	0.75	2.83020833333333	29	0.172413793103448	54.34
Metriacanthosauridae Lateral	Late Jurassic	15.78	11.94	0.756653992395437	2.30798479087452	12	0.416666666666667	36.42
Metriacanthosauridae Lateral	Late Jurassic	24.39	12.3	0.504305043050431	2.43706437064371	10	0.5	59.44
Metriacanthosauridae Lateral	Late Jurassic	26.63	10.14	0.380773563650019	2.3819001126549	10	0.5	63.43
Metriacanthosauridae Lateral	Late Jurassic	26.74	10.22	0.382198952879581	2.24644727000748	10	0.5	60.07
Metriacanthosauridae Lateral	Late Jurassic	26.83	8.88	0.330972791651137	2.08497950055908	11.5	0.434782608695652	55.94
Metriacanthosauridae Lateral	Late Jurassic	14.76	6.68	0.452574525745257	1.46476964769648	15	0.333333333333333	21.62
Metriacanthosauridae Lateral	Late Jurassic	21.13	8.23	0.38949361097965	1.75153809749172	11.5	0.434782608695652	37.01
Metriacanthosauridae Lateral	Late Jurassic	19	9.6	0.505263157894737	2.13421052631579	10.5	0.476190476190476	40.55
Metriacanthosauridae Lateral	Late Jurassic	19.58	9.48	0.484167517875383	1.96220633299285	11.5	0.434782608695652	38.42
Metriacanthosauridae Lateral	Late Jurassic	19.89	10.54	0.52991452991453	2.0095525389643	11	0.454545454545455	39.97
Metriacanthosauridae Lateral	'Middle Cretaceous'	16.2	7.5	0.462962962962963	2.77777777777778	14	0.357142857142857	45
Metriacanthosauridae Lateral	'Middle Cretaceous'	18.7	7.4	0.39572192513369	2.58288770053476	13	0.384615384615385	48.3
Metriacanthosauridae Lateral	'Middle Cretaceous'	21.5	10.3	0.47906976744186	2.27906976744186	12	0.416666666666667	49
Allosauridae Mesial	Late Jurassic	12.46	6	0.481540930979133	2.29935794542536	10	0.5	28.65
Allosauridae Mesial	Late Jurassic	12	11.07	0.9225	1.72416666666667	10	0.5	20.69
Allosauridae Mesial	Late Jurassic	13.04	9.28	0.711656441717791	2.06901840490798	11	0.454545454545455	26.98
Allosauridae Mesial	Late Jurassic	20.36	12.29	0.603634577603143	2.43467583497053	9	0.555555555555556	49.57
Allosauridae Mesial	Late Jurassic	16.01	8.23	0.514053716427233	2.12679575265459	12.5	0.4	34.05
Allosauridae Mesial	Late Jurassic	16.75	15.89	0.94865671641791	2.28955223880597	9.5	0.526315789473684	38.35
Allosauridae Mesial	Late Jurassic	16.74	14.27	0.852449223416965	2.14635603345281	10	0.5	35.93
Allosauridae Mesial	Late Jurassic	16.96	15.28	0.900943396226415	2.59139150943396	10	0.5	43.95
Allosauridae Mesial	Late Jurassic	16.4	14.76	0.9	2.40975609756098	10.62	0.470809792843691	39.52
Allosauridae Mesial	Late Jurassic	10.47	8.88	0.848137535816619	2.6007640878701	10.5	0.476190476190476	27.23
Allosauridae Lateral	Late Jurassic	11.52	8.42	0.730902777777778	2.23003472222222	13.75	0.363636363636364	25.69
Allosauridae Mesial	Late Jurassic	5.47	6.39	1.16819012797075	2.24314442413163	13	0.384615384615385	12.27
Allosauridae Lateral	Late Jurassic	7.74	6.07	0.784237726098191	2.46770025839793	13.5	0.37037037037037	19.1
Allosauridae Lateral	Late Jurassic	12.75	11.8	0.925490196078431	1.82352941176471	10	0.5	23.25
Allosauridae Lateral	Late Jurassic	14.13	13.29	0.940552016985138	2.18188251946214	10	0.5	30.83
Allosauridae Lateral	Late Jurassic	14.68	11.23	0.764986376021798	1.98910081743869	11.66	0.428816466552316	29.2
Allosauridae Lateral	Late Jurassic	14.94	7.17	0.479919678714859	2.10642570281124	13.125	0.380952380952381	31.47
Allosauridae Lateral	Late Jurassic	22.59	12.05	0.533421868083223	2.10225763612218	11.5	0.434782608695652	47.49
Allosauridae Lateral	Late Jurassic	20.57	13.93	0.677199805542052	2.29897909577054	12.5	0.4	47.29
Allosauridae Lateral	Late Jurassic	18.67	13.44	0.719871451526513	2.2560257096947	10.5	0.476190476190476	42.12
Allosauridae Mesial	Late Jurassic	14.88	17.3	1.16263440860215	2.28293010752688	9	0.555555555555556	33.97
Allosauridae Mesial	Late Jurassic	17.92	15.38	0.858258928571428	2.24330357142857	10	0.5	40.2
Allosauridae Mesial	Late Jurassic	10.93	12.56	1.14913083257091	2.31015553522415	10.25	0.48780487804878	25.25
Allosauridae Mesial	Late Jurassic	17.64	14.49	0.821428571428571	2.07142857142857	10	0.5	36.54
Allosauridae Mesial	Late Jurassic	10.67	9.53	0.893158388003749	2.25210871602624	12	0.416666666666667	24.03
Allosauridae Lateral	Late Jurassic	23.33	10.77	0.46163737676811	1.94770681525932	11	0.454545454545455	45.44
Allosauridae Lateral	Late Jurassic	16.74	8.25	0.492831541218638	1.74671445639188	12	0.416666666666667	29.24
Allosauridae Lateral	Late Jurassic	15.63	10.09	0.64555342290467	2.29750479846449	12	0.416666666666667	35.91
Allosauridae Lateral	Late Jurassic	20.28	13.4	0.660749506903353	2.29881656804734	12.5	0.4	41.08
Allosauridae Lateral	Late Jurassic	21.71	14.01	0.645324735145094	2.17042837402119	13.5	0.37037037037037	47.12
Allosauridae Lateral	Late Jurassic	16.24	8.01	0.493226600985222	1.98399014778325	13	0.384615384615385	32.22
Allosauridae Lateral	Late Jurassic	20.64	12.89	0.624515503875969	2.18313953488372	12.5	0.4	45.06
Allosauridae Lateral	Late Jurassic	22.87	15.86	0.693484914735461	2.18058592041976	10.5	0.476190476190476	49.87
Allosauridae Lateral	Late Jurassic	14.99	7.33	0.488992661774516	2.00266844563042	10	0.5	30.02
Allosauridae Lateral	Late Jurassic	15.22	7.04	0.462549277266754	2.19973718791064	11	0.454545454545455	33.48
Allosauridae Lateral	Late Jurassic	12.08	7.45	0.616721854304636	2.10513245033113	17.5	0.285714285714286	25.43
Allosauridae Lateral	Late Jurassic	14.06	7.59	0.539829302987198	2.02702702702703	14	0.357142857142857	28.5
Allosauridae Lateral	Late Jurassic	14.78	7.21	0.487821380243572	1.72665764546685	15	0.333333333333333	25.52
Allosauridae Lateral	Late Jurassic	17.32	13.03	0.752309468822171	2.20842956120092	11.5	0.434782608695652	38.25
Allosauridae Lateral	Late Jurassic	11.77	8.26	0.7017841971113	2.19201359388275	13.5	0.37037037037037	25.8
Allosauridae Lateral	Late Jurassic	10.63	9.77	0.919096895578551	2.31608654750706	11	0.454545454545455	24.62
Allosauridae Lateral	Late Jurassic	16.1	13.82	0.858385093167702	2.53726708074534	11	0.454545454545455	40.85
Allosauridae Lateral	Late Jurassic	16.7	13.4	0.802395209580838	2.04191616766467	11	0.454545454545455	34.1
Allosauridae Lateral	Late Jurassic	18.7	6.9	0.368983957219251	1.70588235294118	13.33	0.375093773443361	31.9
Allosauridae Mesial	Late Jurassic	17.9	17.3	0.966480446927374	2.20670391061453	12	0.416666666666667	39.5
Allosauridae Mesial	Late Jurassic	12.6	14.5	1.15079365079365	2.68253968253968	10	0.5	33.8
Allosauridae Mesial	Late Jurassic	15.5	12.8	0.825806451612903	2.24516129032258	11	0.454545454545455	34.8
Allosauridae Mesial	Late Jurassic	14.05	12.52	0.891103202846975	2.44199288256228	10	0.5	34.31
Allosauridae Mesial	Late Jurassic	12.79	10.5	0.820953870211102	2.67396403440188	10	0.5	34.2
Allosauridae Mesial	Late Jurassic	13.73	10.65	0.775673707210488	2.41733430444283	11	0.454545454545455	33.19
Allosauridae Mesial	Late Jurassic	17.95	17.72	0.987186629526462	2.02785515320334	9.5	0.526315789473684	36.4
Allosauridae Lateral	Late Jurassic	22.2	9.74	0.438738738738739	1.96711711711712	11	0.454545454545455	43.67
Allosauridae Mesial	Late Jurassic	16.1	15.3	0.950310559006211	2.1055900621118	10	0.5	33.9
Allosauridae Mesial	Late Jurassic	16	14.6	0.9125	2.118125	10.3	0.485436893203883	33.89
Allosauridae Mesial	Late Jurassic	15.5	14.9	0.96	2.37	10	0.5	36.81
Allosauridae Mesial	Late Jurassic	16.3	13.5	0.828220858895706	2.31226993865031	10	0.5	37.69
Allosauridae Mesial	Late Jurassic	17.5	12.8	0.731428571428571	2.22	11	0.454545454545455	38.85
Neovenatoridae Lateral	Late Cretaceous	8.1	3.76	0.464197530864198	1.75679012345679	17.5	0.285714285714286	14.23
Neovenatoridae Lateral	Late Cretaceous	8.06	3.87	0.48014888337469	1.70223325062035	15	0.333333333333333	13.72
Neovenatoridae Lateral	Late Cretaceous	7.35	3.63	0.493877551020408	1.68707482993197	17.5	0.285714285714286	12.4
Neovenatoridae Lateral	Late Cretaceous	7.65	3.51	0.458823529411765	1.46666666666667	17.5	0.285714285714286	11.22
Neovenatoridae Lateral	Early Cretaceous	14.28	7.71	0.539915966386555	1.74159663865546	15	0.333333333333333	24.87
Neovenatoridae Lateral	Early Cretaceous	13.71	7.8	0.568927789934354	1.50401167031364	18	0.277777777777778	20.62
Neovenatoridae Lateral	Early Cretaceous	18.12	9.79	0.540286975717439	2.21633554083885	14.5	0.344827586206897	40.16
Neovenatoridae Lateral	Early Cretaceous	18	7.5	0.416666666666667	2.77777777777778	12.5	0.4	50
Neovenatoridae Lateral	Early Cretaceous	17.4	7.5	0.431034482758621	1.91954022988506	16.5	0.303030303030303	33.4
Neovenatoridae Lateral	Early Cretaceous	9	5.1	0.566666666666667	1.88888888888889	17	0.294117647058824	17
Neovenatoridae Lateral	Early Cretaceous	11.9	5.7	0.478991596638655	2.77310924369748	17.5	0.285714285714286	33
Neovenatoridae Lateral	Early Cretaceous	15.4	6.1	0.396103896103896	2.03246753246753	14	0.357142857142857	31.3
Neovenatoridae Lateral	Early Cretaceous	11.5	5.6	0.48695652173913	1.63478260869565	16	0.3125	18.8
Neovenatoridae Lateral	Early Cretaceous	10.4	4.6	0.442307692307692	1.21153846153846	16.5	0.303030303030303	12.6
Neovenatoridae Lateral	Early Cretaceous	12	5	0.416666666666667	1.54166666666667	16	0.3125	18.5
Neovenatoridae Lateral	Early Cretaceous	9.9	4.2	0.424242424242424	1.81818181818182	18	0.277777777777778	18
Neovenatoridae Lateral	Early Cretaceous	15.9	5.6	0.352201257861635	2.13836477987421	13	0.384615384615385	34
Neovenatoridae Lateral	Early Cretaceous	10.5	5.6	0.533333333333333	2.19047619047619	16	0.3125	23
Neovenatoridae Lateral	Early Cretaceous	22	7.5	0.340909090909091	2.49090909090909	12.5	0.4	54.8
Neovenatoridae Lateral	Early Cretaceous	5	2.3	0.46	1.2	22	0.227272727272727	6
Neovenatoridae Lateral	'Middle Cretaceous'	7.3	4.8	0.657534246575342	1.71232876712329	15	0.333333333333333	12.5
Neovenatoridae Lateral	'Middle Cretaceous'	6.8	6	0.882352941176471	2.05882352941176	15	0.333333333333333	14
Neovenatoridae Lateral	'Middle Cretaceous'	9.3	5.5	0.591397849462366	1.46236559139785	15	0.333333333333333	13.6
Neovenatoridae Lateral	'Middle Cretaceous'	8.4	4.3	0.511904761904762	1.52380952380952	15	0.333333333333333	12.8
Neovenatoridae Lateral	'Middle Cretaceous'	10	6.2	0.62	1.84	15	0.333333333333333	18.4
Neovenatoridae Lateral	'Middle Cretaceous'	9.5	6.5	0.684210526315789	1.73684210526316	15	0.333333333333333	16.5
Neovenatoridae Lateral	'Middle Cretaceous'	10.4	5.7	0.548076923076923	1.57692307692308	15	0.333333333333333	16.4
Neovenatoridae Lateral	'Middle Cretaceous'	9.4	5.8	0.617021276595745	1.53191489361702	15	0.333333333333333	14.4
Carcharodontosauridae Lateral	'Middle Cretaceous'	30.7	19	0.618892508143323	3.10749185667752	12	0.416666666666667	95.4
Carcharodontosauridae Lateral	'Middle Cretaceous'	23.1	10.6	0.458874458874459	2.54978354978355	14	0.357142857142857	58.9
Carcharodontosauridae Mesial	'Middle Cretaceous'	21.12	16.16	0.765151515151515	2.32575757575758	11.5	0.434782608695652	49.12
Carcharodontosauridae Mesial	'Middle Cretaceous'	28.63	16.61	0.580160670625218	2.21515892420538	13.33	0.375093773443361	63.42
Carcharodontosauridae Mesial	'Middle Cretaceous'	20.56	20.82	1.01264591439689	2.40807392996109	13	0.384615384615385	49.51
Carcharodontosauridae Mesial	'Middle Cretaceous'	24.05	16.59	0.68981288981289	2.63783783783784	12	0.416666666666667	63.44
Carcharodontosauridae Mesial	'Middle Cretaceous'	26.01	16.87	0.648596693579393	1.99307958477509	13.33	0.375093773443361	51.84
Carcharodontosauridae Lateral	'Middle Cretaceous'	38.87	20.28	0.521739130434783	2.31695394906097	13	0.384615384615385	90.06
Carcharodontosauridae Lateral	'Middle Cretaceous'	38.77	22.18	0.572091823574929	2.44931648181584	13	0.384615384615385	94.96
Carcharodontosauridae Lateral	'Middle Cretaceous'	27.92	18.59	0.665830945558739	2.63538681948424	15	0.333333333333333	73.58
Carcharodontosauridae Lateral	'Middle Cretaceous'	32.97	21.39	0.64877161055505	2.00940248710949	12	0.416666666666667	66.25
Carcharodontosauridae Lateral	'Middle Cretaceous'	37.85	21.61	0.570937912813738	2.43143989431968	15	0.333333333333333	92.03
Carcharodontosauridae Lateral	'Middle Cretaceous'	33.23	18.83	0.566656635570268	2.13692446584412	11.5	0.434782608695652	71.01
Carcharodontosauridae Lateral	'Middle Cretaceous'	39.85	21.96	0.551066499372647	2.29184441656211	14	0.357142857142857	91.33
Carcharodontosauridae Lateral	'Middle Cretaceous'	40.35	19.95	0.494423791821561	2.21016109045849	14	0.357142857142857	89.18
Carcharodontosauridae Lateral	'Middle Cretaceous'	31.54	19.1	0.605580215599239	2.32752060875079	14.5	0.344827586206897	73.41
Carcharodontosauridae Lateral	'Middle Cretaceous'	29.47	15.58	0.528673227010519	2.12690872073295	15	0.333333333333333	62.68
Carcharodontosauridae Lateral	'Middle Cretaceous'	31.64	18.96	0.599241466498104	2.61125158027813	15	0.333333333333333	82.62
Carcharodontosauridae Lateral	'Middle Cretaceous'	30.09	17.36	0.576935859089398	2.35892323030907	15	0.333333333333333	70.98
Carcharodontosauridae Lateral	'Middle Cretaceous'	30.89	16.06	0.519909355778569	2.03528650048559	15	0.333333333333333	62.87
Carcharodontosauridae Lateral	'Middle Cretaceous'	31.06	16.8	0.540888602704443	1.79781068898905	15	0.333333333333333	55.84
Carcharodontosauridae Lateral	'Middle Cretaceous'	27.93	13.63	0.488005728607232	1.69208736126029	15	0.333333333333333	47.26
Carcharodontosauridae Lateral	'Middle Cretaceous'	24.87	13.54	0.54443104141536	1.59469240048251	16	0.3125	39.66
Carcharodontosauridae Lateral	'Middle Cretaceous'	20.07	11.51	0.573492775286497	1.45042351768809	15	0.333333333333333	29.11
Carcharodontosauridae Lateral	'Middle Cretaceous'	31.09	20.01	0.643615310389193	2.36120939208749	14.16	0.353107344632768	73.41
Carcharodontosauridae Lateral	'Middle Cretaceous'	32.27	16.53	0.51224047102572	2.12178493957236	13	0.384615384615385	68.47
Carcharodontosauridae Lateral	'Middle Cretaceous'	31.69	16.38	0.516882297254654	2.44682865257179	13.5	0.37037037037037	77.54
Carcharodontosauridae Lateral	'Middle Cretaceous'	30.96	18.08	0.583979328165375	1.93992248062016	12.5	0.4	67.57
Carcharodontosauridae Lateral	'Middle Cretaceous'	32.79	15.19	0.46325099115584	1.30710582494663	12.81	0.39032006245121	60.06
Carcharodontosauridae Mesial	'Middle Cretaceous'	21.7	16.26	0.749308755760369	2.40691244239631	14.1	0.354609929078014	52.23
Carcharodontosauridae Mesial	'Middle Cretaceous'	26.84	16.56	0.61698956780924	2.69560357675112	13.7	0.364963503649635	72.35
Carcharodontosauridae Lateral	'Middle Cretaceous'	26.73	17.56	0.656939768050879	2.34193789749345	14.2	0.352112676056338	62.6
Carcharodontosauridae Lateral	'Middle Cretaceous'	35.24	20.59	0.58427922814983	2.24829738933031	13.4	0.373134328358209	79.23
Carcharodontosauridae Lateral	'Middle Cretaceous'	36.6	20.64	0.563934426229508	2.37950819672131	13.6	0.367647058823529	87.09
Carcharodontosauridae Lateral	'Middle Cretaceous'	42.07	20.74	0.492987877347278	2.21250297123841	12.9	0.387596899224806	93.08
Carcharodontosauridae Lateral	'Middle Cretaceous'	22.43	10.87	0.484618814088275	1.50646455639768	16	0.3125	33.79
Carcharodontosauridae Lateral	'Middle Cretaceous'	37.21	21.44	0.576189196452566	2.43886052136522	15.3	0.326797385620915	90.75
Carcharodontosauridae Lateral	'Middle Cretaceous'	40.79	17.86	0.437852414807551	2.01765138514342	12	0.416666666666667	82.3
Carcharodontosauridae Lateral	'Middle Cretaceous'	31.94	16.73	0.523794614902943	2.09079524107702	14.9	0.335570469798658	66.78
Carcharodontosauridae Mesial	'Middle Cretaceous'	23.91	17.1	0.715181932245922	2.44876620660811	13	0.384615384615385	58.55
Carcharodontosauridae Lateral	'Middle Cretaceous'	29.11	19.33	0.664032978357952	2.42597045688767	11.5	0.434782608695652	70.62
Carcharodontosauridae Lateral	'Middle Cretaceous'	30.6	18.75	0.612745098039216	1.97647058823529	13	0.384615384615385	60.48
Carcharodontosauridae Lateral	'Middle Cretaceous'	31.1	17.19	0.552733118971061	2.08520900321543	16.5	0.303030303030303	64.85
Carcharodontosauridae Lateral	'Middle Cretaceous'	26.08	16.58	0.635736196319018	1.64915644171779	13.3	0.37593984962406	43.01
Carcharodontosauridae Lateral	'Middle Cretaceous'	28.26	14.35	0.507784854918613	1.67975937721161	14.5	0.344827586206897	47.47
Carcharodontosauridae Lateral	'Middle Cretaceous'	24.96	13.22	0.529647435897436	1.56089743589744	15.5	0.32258064516129	38.96
Carcharodontosauridae Lateral	'Middle Cretaceous'	20.42	11.46	0.561214495592556	1.62242899118511	15	0.333333333333333	33.13
Carcharodontosauridae Lateral	'Middle Cretaceous'	15.37	9.1	0.59206245933637	1.04359141184125	16.7	0.29940119760479	16.04
Carcharodontosauridae Lateral	'Middle Cretaceous'	28.98	16.54	0.570738440303658	2.35162180814355	17.5	0.285714285714286	68.15
Carcharodontosauridae Lateral	'Middle Cretaceous'	31.35	16.71	0.533014354066986	1.98245614035088	12.8	0.390625	62.15
Carcharodontosauridae Lateral	'Middle Cretaceous'	24	11.5	0.479166666666667	1.75	16	0.3125	42
Carcharodontosauridae Lateral	'Middle Cretaceous'	41.46	15.15	0.365412445730825	1.71273516642547	9	0.555555555555556	71.01
Carcharodontosauridae Lateral	'Middle Cretaceous'	41.04	14.88	0.362573099415205	1.80214424951267	9	0.555555555555556	73.96
Carcharodontosauridae Lateral	'Middle Cretaceous'	41.17	14.88	0.361428224435268	1.77726499878552	9	0.555555555555556	73.17
Carcharodontosauridae Lateral	'Middle Cretaceous'	39.91	14.49	0.363066900526184	1.8539213229767	8.2	0.609756097560976	73.99
Carcharodontosauridae Lateral	'Middle Cretaceous'	41.53	15.09	0.363351793883939	1.94269202985793	10	0.5	80.68
Carcharodontosauridae Lateral	'Middle Cretaceous'	46.65	16.88	0.361843515541265	2.09110396570204	9	0.555555555555556	97.55
Carcharodontosauridae Lateral	'Middle Cretaceous'	40.6	17.1	0.421182266009852	1.77339901477832	8.5	0.588235294117647	72
Carcharodontosauridae Lateral	'Middle Cretaceous'	41.4	16.6	0.400966183574879	1.76328502415459	9.5	0.526315789473684	73
Carcharodontosauridae Lateral	'Middle Cretaceous'	41.1	15.5	0.37712895377129	1.67883211678832	9	0.555555555555556	69
Carcharodontosauridae Lateral	'Middle Cretaceous'	40.4	15.9	0.393564356435644	2.00247524752475	10	0.5	80.9
Carcharodontosauridae Lateral	'Middle Cretaceous'	45.1	16.8	0.372505543237251	2.27494456762749	8.5	0.588235294117647	102.6
Carcharodontosauridae Lateral	'Middle Cretaceous'	43.8	22.6	0.515981735159817	1.94063926940639	10.5	0.476190476190476	85
Carcharodontosauridae Lateral	'Middle Cretaceous'	30.1	19.3	0.641196013289037	2.01328903654485	11.5	0.434782608695652	60.6
Carcharodontosauridae Lateral	'Middle Cretaceous'	32.1	18.2	0.566978193146417	2.09968847352025	14	0.357142857142857	67.4
Carcharodontosauridae Lateral	'Middle Cretaceous'	43.32	23.51	0.542705447830102	2.29108956602031	8	0.625	99.25
Carcharodontosauridae Lateral	'Middle Cretaceous'	31.23	14.42	0.461735510726865	1.83221261607429	10.5	0.476190476190476	57.22
Carcharodontosauridae Lateral	'Middle Cretaceous'	26.69	13.63	0.510678156612964	1.57399775196703	11	0.454545454545455	42.01
Carcharodontosauridae Mesial	'Middle Cretaceous'	33.82	22.83	0.675044352454169	2.4133648728563	9.5	0.526315789473684	81.62
Carcharodontosauridae Lateral	'Middle Cretaceous'	37.3	20.32	0.544772117962466	2.12493297587131	9.5	0.526315789473684	79.26
Carcharodontosauridae Lateral	'Middle Cretaceous'	37.83	21.07	0.556965371398361	2.53819719799101	8.5	0.588235294117647	96.02
Carcharodontosauridae Lateral	'Middle Cretaceous'	30.86	19.37	0.627673363577447	2.2799740764744	10	0.5	70.36
Carcharodontosauridae Lateral	'Middle Cretaceous'	34.92	14.6	0.418098510882016	2.07903780068728	10	0.5	72.6
Carcharodontosauridae Lateral	'Middle Cretaceous'	33.24	21.56	0.648616125150421	2.11070998796631	9	0.555555555555556	70.16
Carcharodontosauridae Lateral	'Middle Cretaceous'	27.75	11.77	0.4241	1.63963963963964	10	0.5	45.5
Carcharodontosauridae Mesial	'Middle Cretaceous'	21.48	17.31	0.805865921787709	1.98975791433892	11.5	0.434782608695652	42.74
Carcharodontosauridae Lateral	'Middle Cretaceous'	32.6	17.11	0.524846625766871	2.27024539877301	12.5	0.4	74.01
Carcharodontosauridae Lateral	'Middle Cretaceous'	28.93	15.39	0.531973729692361	1.90459730383685	12	0.416666666666667	55.1
Carcharodontosauridae Lateral	'Middle Cretaceous'	23.92	13.23	0.55309364548495	1.68561872909699	13	0.384615384615385	40.32
Carcharodontosauridae Lateral	'Middle Cretaceous'	19.77	8.6	0.435002529084471	1.14314618108245	12	0.416666666666667	22.6
Non-tyrannosaurid Tyrannosauroidea Lateral	Middle Jurassic	6.9	3.5	0.507246376811594	1.85507246376812	22.5	0.222222222222222	12.8
Non-tyrannosaurid Tyrannosauroidea Lateral	Middle Jurassic	6.7	3.3	0.492537313432836	1.88059701492537	26.25	0.19047619047619	12.6
Non-tyrannosaurid Tyrannosauroidea Lateral	Middle Jurassic	6.7	3.4	0.507462686567164	1.82089552238806	25	0.2	12.2
Non-tyrannosaurid Tyrannosauroidea Lateral	Middle Jurassic	6.4	3.3	0.515625	1.75	25	0.2	11.2
Non-tyrannosaurid Tyrannosauroidea Mesial	Middle Jurassic	3.5	2.9	0.828571428571429	1.85714285714286	26.25	0.19047619047619	6.5
Non-tyrannosaurid Tyrannosauroidea Lateral	Middle Jurassic	4.4	3.1	0.704545454545454	2.04545454545455	26.25	0.19047619047619	9
Non-tyrannosaurid Tyrannosauroidea Lateral	Middle Jurassic	5.4	3.4	0.62962962962963	1.72222222222222	26.25	0.19047619047619	9.3
Non-tyrannosaurid Tyrannosauroidea Lateral	Middle Jurassic	5.4	3.5	0.648148148148148	2.03703703703704	26.25	0.19047619047619	11
Non-tyrannosaurid Tyrannosauroidea Lateral	Middle Jurassic	5.6	3.4	0.607142857142857	1.82142857142857	26.25	0.19047619047619	10.2
Non-tyrannosaurid Tyrannosauroidea Mesial	Late Jurassic	4.54	5.65	1.24449339207048	1.96035242290749	13.33	0.375093773443361	8.9
Non-tyrannosaurid Tyrannosauroidea Mesial	Late Jurassic	6.82	5.04	0.73900293255132	1.78739002932551	13	0.384615384615385	12.19
Non-tyrannosaurid Tyrannosauroidea Lateral	Late Jurassic	9.34	4.92	0.526766595289079	1.88222698072805	16.25	0.307692307692308	17.58
Non-tyrannosaurid Tyrannosauroidea Lateral	Late Jurassic	8.84	4.81	0.544117647058823	1.73190045248869	16.66	0.300120048019208	15.31
Non-tyrannosaurid Tyrannosauroidea Lateral	Late Jurassic	8.74	3.97	0.454233409610984	1.40732265446224	20	0.25	12.3
Non-tyrannosaurid Tyrannosauroidea Mesial	Late Jurassic	1.38	1.75	1.26811594202899	3.45652173913043	33	0.151515151515152	4.77
Non-tyrannosaurid Tyrannosauroidea Lateral	Late Jurassic	3.78	1.79	0.473544973544974	1.85185185185185	27.5	0.181818181818182	7
Non-tyrannosaurid Tyrannosauroidea Lateral	Late Jurassic	2.88	1.33	0.461805555555556	1.67361111111111	27.5	0.181818181818182	4.82
Non-tyrannosaurid Tyrannosauroidea Lateral	Late Jurassic	2.64	1.88	0.712121212121212	1.96590909090909	28.75	0.173913043478261	5.19
Non-tyrannosaurid Tyrannosauroidea Lateral	Late Jurassic	2.68	2.16	0.805970149253731	2.72388059701493	27.5	0.181818181818182	7.3
Non-tyrannosaurid Tyrannosauroidea Lateral	Late Jurassic	3.53	2.36	0.668555240793201	2.05665722379603	27.5	0.181818181818182	7.26
Non-tyrannosaurid Tyrannosauroidea Lateral	Late Jurassic	3.3	1.74	0.527272727272727	1.83333333333333	26	0.192307692307692	6.05
Non-tyrannosaurid Tyrannosauroidea Lateral	Late Jurassic	2.8	1.39	0.496428571428571	2.07142857142857	25	0.2	5.8
Non-tyrannosaurid Tyrannosauroidea Lateral	Late Jurassic	2.57	1.98	0.770428015564202	1.80933852140078	27.5	0.181818181818182	4.65
Non-tyrannosaurid Tyrannosauroidea Lateral	Late Jurassic	2.92	1.63	0.558219178082192	2	25	0.2	5.84
Non-tyrannosaurid Tyrannosauroidea Lateral	Late Jurassic	2.88	1.34	0.465277777777778	1.44444444444444	24	0.208333333333333	4.16
Non-tyrannosaurid Tyrannosauroidea Mesial	Late Jurassic	1.7	2.2	1.29411764705882	2.82352941176471	22.5	0.222222222222222	4.8
Non-tyrannosaurid Tyrannosauroidea Mesial	Early Cretaceous	5.73	6.95	1.21291448516579	2.57766143106457	14.16	0.353107344632768	14.77
Non-tyrannosaurid Tyrannosauroidea Mesial	Early Cretaceous	2.5	4.2	1.68	2.72	18	0.277777777777778	6.8
Non-tyrannosaurid Tyrannosauroidea Mesial	Early Cretaceous	3.5	5	1.42857142857143	2.57142857142857	17	0.294117647058824	9
Non-tyrannosaurid Tyrannosauroidea Mesial	Early Cretaceous	3.5	4.6	1.31428571428571	2.51428571428571	17.5	0.285714285714286	8.8
Non-tyrannosaurid Tyrannosauroidea Mesial	Early Cretaceous	2.7	4.6	1.7037037037037	3.48148148148148	17.5	0.285714285714286	9.4
Non-tyrannosaurid Tyrannosauroidea Lateral	Early Cretaceous	9.5	4.8	0.505263157894737	1.76842105263158	14	0.357142857142857	16.8
Non-tyrannosaurid Tyrannosauroidea Lateral	Early Cretaceous	9.8	4.2	0.428571428571429	1.97959183673469	16	0.3125	19.4
Non-tyrannosaurid Tyrannosauroidea Lateral	Early Cretaceous	8.1	3.3	0.407407407407407	1.23456790123457	18.5	0.27027027027027	10
Non-tyrannosaurid Tyrannosauroidea Lateral	Early Cretaceous	7.4	3.4	0.459459459459459	1.48648648648649	20	0.25	11
Non-tyrannosaurid Tyrannosauroidea Lateral	Early Cretaceous	9.6	3.8	0.395833333333333	1.48958333333333	18.33	0.272776868521549	14.3
Non-tyrannosaurid Tyrannosauroidea Lateral	Early Cretaceous	8.9	3.1	0.348314606741573	1.57303370786517	18	0.277777777777778	14
Non-tyrannosaurid Tyrannosauroidea Lateral	Early Cretaceous	10.7	4	0.373831775700935	1.78504672897196	15	0.333333333333333	19.1
Non-tyrannosaurid Tyrannosauroidea Lateral	Early Cretaceous	10.3	4.7	0.45631067961165	2.05825242718447	17	0.294117647058824	21.2
Non-tyrannosaurid Tyrannosauroidea Lateral	Early Cretaceous	8	4.9	0.6125	2.35	15.5	0.32258064516129	18.8
Non-tyrannosaurid Tyrannosauroidea Lateral	Early Cretaceous	9	3.6	0.4	1.48888888888889	16.66	0.300120048019208	13.4
Non-tyrannosaurid Tyrannosauroidea Lateral	Early Cretaceous	7	4.2	0.6	2.02857142857143	15	0.333333333333333	14.2
Non-tyrannosaurid Tyrannosauroidea Lateral	Early Cretaceous	8.7	3	0.344827586206897	1.37931034482759	18.5	0.27027027027027	12
Tyrannosauridae Lateral	Late Cretaceous	12.44	6.7	0.538585209003215	1.83681672025723	13.5	0.37037037037037	22.85
Tyrannosauridae Lateral	Late Cretaceous	11.98	6	0.500834724540901	1.5575959933222	15	0.333333333333333	18.66
Tyrannosauridae Lateral	Late Cretaceous	11.99	5.59	0.466221851542952	1.51793160967473	15	0.333333333333333	18.2
Tyrannosauridae Lateral	Late Cretaceous	13.68	7.86	0.574561403508772	2.49122807017544	13.5	0.37037037037037	34.08
Tyrannosauridae Lateral	Late Cretaceous	18.03	8.38	0.464780920687743	2.20965058236273	13	0.384615384615385	39.84
Tyrannosauridae Lateral	Late Cretaceous	16.63	6.25	0.375826819001804	1.90679494888755	14	0.357142857142857	31.71
Tyrannosauridae Lateral	Late Cretaceous	15.81	5.99	0.37887413029728	1.67552182163188	14	0.357142857142857	26.49
Tyrannosauridae Lateral	Late Cretaceous	15.48	5.81	0.375322997416021	1.56395348837209	16	0.3125	24.21
Tyrannosauridae Lateral	Late Cretaceous	12.66	4.92	0.388625592417062	1.56793048973144	16	0.3125	19.85
Tyrannosauridae Lateral	Late Cretaceous	10.92	4.6	0.421245421245421	1.47344322344322	15	0.333333333333333	16.09
Tyrannosauridae Lateral	Late Cretaceous	13.45	6.74	0.501115241635688	1.74275092936803	14	0.357142857142857	23.44
Tyrannosauridae Lateral	Late Cretaceous	12.1	7.19	0.594214876033058	2.13553719008264	13.5	0.37037037037037	25.84
Tyrannosauridae Lateral	Late Cretaceous	13.12	5.6	0.426829268292683	1.75076219512195	16	0.3125	22.97
Tyrannosauridae Lateral	Late Cretaceous	12.46	5.49	0.440609951845907	1.63643659711075	16	0.3125	20.39
Tyrannosauridae Lateral	Late Cretaceous	12.29	5.49	0.446704637917006	1.60618388934093	14	0.357142857142857	19.74
Tyrannosauridae Lateral	Late Cretaceous	9.55	4.54	0.475392670157068	1.36230366492147	19	0.263157894736842	13.01
Tyrannosauridae Mesial	Late Cretaceous	12.4	11.6	0.935483870967742	2.05887096774194	11	0.454545454545455	25.53
Tyrannosauridae Mesial	Late Cretaceous	17.82	14.25	0.7996632996633	2.36868686868687	12.5	0.4	42.21
Tyrannosauridae Lateral	Late Cretaceous	21.28	10.77	0.506109022556391	1.86466165413534	11	0.454545454545455	39.68
Tyrannosauridae Lateral	Late Cretaceous	21.24	12.89	0.606873822975518	2.06403013182674	12	0.416666666666667	43.84
Tyrannosauridae Lateral	Late Cretaceous	19.96	13.56	0.67935871743487	2.16983967935872	14	0.357142857142857	43.31
Tyrannosauridae Lateral	Late Cretaceous	17.81	7.67	0.430656934306569	1.79169006176305	12.5	0.4	31.91
Tyrannosauridae Lateral	Late Cretaceous	18.48	11.41	0.617424242424242	2.0021645021645	13	0.384615384615385	37
Tyrannosauridae Lateral	Late Cretaceous	17.72	9.21	0.519751693002257	1.76636568848758	15	0.333333333333333	31.3
Tyrannosauridae Lateral	Late Cretaceous	13.69	8.83	0.64499634769905	1.6208911614317	14	0.357142857142857	22.19
Tyrannosauridae Lateral	Late Cretaceous	26.48	13.4	0.506042296072508	2.0713746223565	11.5	0.434782608695652	54.85
Tyrannosauridae Lateral	Late Cretaceous	20.55	10.57	0.514355231143552	1.96155717761557	11	0.454545454545455	40.31
Tyrannosauridae Mesial	Late Cretaceous	22.2	15.8	0.711711711711712	1.8018018018018	10	0.5	40
Tyrannosauridae Lateral	Late Cretaceous	20.6	14.6	0.70873786407767	1.88834951456311	10.5	0.476190476190476	38.9
Tyrannosauridae Lateral	Late Cretaceous	20.3	14.9	0.733990147783251	2.0935960591133	10	0.5	42.5
Tyrannosauridae Lateral	Late Cretaceous	16.6	12.4	0.746987951807229	1.78313253012048	11	0.454545454545455	29.6
Tyrannosauridae Lateral	Late Cretaceous	17.9	12.6	0.70391061452514	1.50837988826816	11.5	0.434782608695652	27
Tyrannosauridae Lateral	Late Cretaceous	14.83	7.88	0.531355360755226	1.95886716115981	15	0.333333333333333	29.05
Tyrannosauridae Lateral	Late Cretaceous	14.59	8.72	0.597669636737492	2.04455106237149	15	0.333333333333333	29.83
Tyrannosauridae Lateral	Late Cretaceous	13.69	7.51	0.548575602629657	1.72753834915997	15	0.333333333333333	23.65
Tyrannosauridae Mesial	Late Cretaceous	9.65	7.51	0.778238341968912	2.08186528497409	13.5	0.37037037037037	20.09
Tyrannosauridae Lateral	Late Cretaceous	19.01	9.84	0.5176223040505	2.22461862177801	13.5	0.37037037037037	42.29
Tyrannosauridae Lateral	Late Cretaceous	16.15	8.81	0.545510835913313	2.18080495356037	15.5	0.32258064516129	35.22
Tyrannosauridae Lateral	Late Cretaceous	15.48	8.13	0.525193798449612	1.87919896640827	16.5	0.303030303030303	29.09
Tyrannosauridae Lateral	Late Cretaceous	14.64	9.31	0.635928961748634	1.95355191256831	14	0.357142857142857	28.6
Tyrannosauridae Lateral	Late Cretaceous	14.07	6.79	0.482587064676617	1.52238805970149	17	0.294117647058824	21.42
Tyrannosauridae Lateral	Late Cretaceous	28.83	19.82	0.687478321193202	1.94207422823448	10	0.5	55.99
Tyrannosauridae Lateral	Late Cretaceous	26.37	17.7	0.671217292377702	1.69017823284035	10	0.5	44.57
Tyrannosauridae Lateral	Late Cretaceous	24.47	18.46	0.754393134450347	2.18103800572129	10	0.5	53.37
Tyrannosauridae Mesial	Late Cretaceous	10.14	16.63	1.64003944773176	3.04832347140039	20	0.25	30.91
Tyrannosauridae Lateral	Late Cretaceous	28.99	20.3	0.700241462573301	1.93790962400828	10	0.5	56.18
Tyrannosauridae Lateral	Late Cretaceous	26.79	18.15	0.677491601343785	1.63568495707354	12	0.416666666666667	43.82
Tyrannosauridae Lateral	Late Cretaceous	25.87	18.3	0.707383069192114	2.10282180131426	10.5	0.476190476190476	54.4
Tyrannosauridae Lateral	Late Cretaceous	16.62	11.37	0.684115523465704	1.39229843561974	15	0.333333333333333	23.14
Tyrannosauridae Lateral	Late Cretaceous	26.85	20.4	0.759776536312849	2.26443202979516	9	0.555555555555556	60.8
Tyrannosauridae Lateral	Late Cretaceous	27	22.63	0.838148148148148	2.76962962962963	11	0.454545454545455	74.78
Tyrannosauridae Mesial	Late Cretaceous	18.02	12.68	0.703662597114317	2.02164261931188	11.2	0.446428571428571	36.43
Tyrannosauridae Lateral	Late Cretaceous	22.88	17.81	0.778409090909091	2.29982517482518	10	0.5	52.62
Tyrannosauridae Lateral	Late Cretaceous	22.53	16.63	0.738126941855304	2.20017754105637	9	0.555555555555556	49.57
Tyrannosauridae Lateral	Late Cretaceous	22.32	12.29	0.550627240143369	2.09587813620072	10	0.5	46.78
Tyrannosauridae Lateral	Late Cretaceous	19.19	12.17	0.634184471078687	1.82021886399166	11	0.454545454545455	34.93
Tyrannosauridae Lateral	Late Cretaceous	33.24	23.64	0.711191335740072	2.25270758122744	8.5	0.588235294117647	74.88
Tyrannosauridae Lateral	Late Cretaceous	30.51	18.3	0.599803343166175	1.96689609963946	11.5	0.434782608695652	60.01
Tyrannosauridae Lateral	Late Cretaceous	24.58	15.79	0.642392188771359	1.84052074857608	12.5	0.4	45.24
Tyrannosauridae Lateral	Late Cretaceous	22.8	13	0.570175438596491	2.01315789473684	11	0.454545454545455	45.9
Tyrannosauridae Lateral	Late Cretaceous	30.85	16.19	0.524797406807131	2.18833063209076	9	0.555555555555556	67.51
Tyrannosauridae Lateral	Late Cretaceous	25.79	14.15	0.548662272198527	2.04342768514928	11	0.454545454545455	52.7
Tyrannosauridae Lateral	Late Cretaceous	30.87	19.72	0.638807904114027	2.27632005183026	9	0.555555555555556	70.27
Tyrannosauridae Lateral	Late Cretaceous	33.26	19.54	0.58749248346362	2.29675285628382	9	0.555555555555556	76.39
Tyrannosauridae Lateral	Late Cretaceous	33.84	18.68	0.552009456264775	2.21394799054374	9	0.555555555555556	74.92
Tyrannosauridae Lateral	Late Cretaceous	29.02	16.6	0.572019297036527	2.13990351481737	9	0.555555555555556	62.1
Tyrannosauridae Lateral	Late Cretaceous	31.78	18.01	0.566708621774701	2.00660792951542	10	0.5	63.77
Tyrannosauridae Lateral	Late Cretaceous	29.48	16.66	0.565128900949797	1.94742198100407	10	0.5	57.41
Tyrannosauridae Lateral	Late Cretaceous	21.88	14.62	0.66819012797075	1.90036563071298	12	0.416666666666667	41.58
Tyrannosauridae Lateral	Late Cretaceous	14.62	9.1	0.622435020519836	1.72913816689467	13.25	0.377358490566038	25.28
Tyrannosauridae Mesial	Late Cretaceous	24	36.06	1.5025	1.76511369938991	7.1	0.704225352112676	63.65
Tyrannosauridae Lateral	Late Cretaceous	45.46	32.63	0.717773867135944	2.06907171139463	7.5	0.666666666666667	94.06
Tyrannosauridae Lateral	Late Cretaceous	39.41	27.18	0.689672671910683	1.92210098959655	8.3	0.602409638554217	75.75
Tyrannosauridae Lateral	Late Cretaceous	38.56	26.2	0.679460580912863	1.88148340248963	8.8	0.568181818181818	72.55
Tyrannosauridae Lateral	Late Cretaceous	44.86	32.6	0.726705305394561	2.03120820329915	7	0.714285714285714	91.12
Tyrannosauridae Lateral	Late Cretaceous	47.69	37.58	0.788005871251835	2.20717131474104	7	0.714285714285714	105.26
Tyrannosauridae Lateral	Late Cretaceous	46.74	37.21	0.796106118955926	2.32819854514335	7	0.714285714285714	108.82
Tyrannosauridae Lateral	Late Cretaceous	35.65	23.48	0.658625525946704	1.71220196353436	9	0.555555555555556	61.04
Tyrannosauridae Lateral	Late Cretaceous	27.86	18.18	0.652548456568557	1.64967695620962	10	0.5	45.96
Tyrannosauridae Lateral	Late Cretaceous	18.96	13.2	0.69620253164557	1.56751054852321	12	0.416666666666667	29.72
Tyrannosauridae Mesial	Late Cretaceous	24.51	40.76	1.66299469604243	1.84077526987242	7	0.714285714285714	75.03
Tyrannosauridae Lateral	Late Cretaceous	26.47	19.13	0.722704948998867	1.67321496033245	10.5	0.476190476190476	44.29
Tyrannosauridae Lateral	Late Cretaceous	52.07	32.67	0.6274246207029	1.67889379681198	6.5	0.769230769230769	87.42
Tyrannosauridae Lateral	Late Cretaceous	48.74	33.94	0.696347968814116	1.8233483791547	7	0.714285714285714	88.87
Tyrannosauridae Lateral	Late Cretaceous	40.21	27.37	0.680676448644616	1.94205421536931	9	0.555555555555556	78.09
Tyrannosauridae Lateral	Late Cretaceous	34.49	25.71	0.745433458973616	1.92084662220934	8	0.625	66.25
Tyrannosauridae Lateral	Late Cretaceous	34.69	24.51	0.706543672528106	1.83251657538195	9	0.555555555555556	63.57
Tyrannosauridae Mesial	Late Cretaceous	16.3	35.6	2.1840490797546	3.50920245398773	7	0.714285714285714	57.2
Tyrannosauridae Lateral	Late Cretaceous	35	38.2	1.09142857142857	2.75142857142857	7.5	0.666666666666667	96.3
Tyrannosauridae Lateral	Late Cretaceous	31	10.2	0.329032258064516	1.74193548387097	9	0.555555555555556	54
Tyrannosauridae Lateral	Late Cretaceous	14.6	6	0.410958904109589	1.93835616438356	14	0.357142857142857	28.3
Tyrannosauridae Lateral	Late Cretaceous	34.2	21.3	0.62280701754386	1.77426900584795	9.5	0.526315789473684	60.68
Tyrannosauridae Lateral	Late Cretaceous	42.86	28.35	0.661455902939804	1.69552029864676	11	0.454545454545455	72.67
Tyrannosauridae Lateral	Late Cretaceous	37.34	22.82	0.611140867702196	1.74370648098554	10.4	0.480769230769231	65.11
Tyrannosauridae Lateral	Late Cretaceous	33.72	24.44	0.72479240806643	1.63434163701068	10.8	0.462962962962963	55.11
Tyrannosauridae Lateral	Late Cretaceous	46.05	33.78	0.733550488599349	1.97611292073833	7	0.714285714285714	91
Tyrannosauridae Lateral	Late Cretaceous	39.29	31.25	0.795367778060575	1.9852379740392	9	0.555555555555556	78
Tyrannosauridae Lateral	Late Cretaceous	38.23	27.07	0.708082657598745	1.96181009678263	8.5	0.588235294117647	75
Tyrannosauridae Lateral	Late Cretaceous	35	26.6	0.76	1.85714285714286	9	0.555555555555556	65
Tyrannosauridae Lateral	Late Cretaceous	31.5	21	0.666666666666667	1.74603174603175	8.5	0.588235294117647	55
Tyrannosauridae Mesial	Late Cretaceous	14.27	27.38	1.9187105816398	1.61504747991234	9.9	0.505050505050505	44.22
Tyrannosauridae Mesial	Late Cretaceous	21.75	34.87	1.6032183908046	1.68224835101807	9.8	0.510204081632653	58.66
Tyrannosauridae Mesial	Late Cretaceous	18.04	31.75	1.759977827051	1.5792125984252	8.5	0.588235294117647	50.14
Tyrannosauridae Mesial	Late Cretaceous	19.03	30.05	1.57908565423016	1.75707154742096	8.7	0.574712643678161	52.8
Tyrannosauridae Lateral	Late Cretaceous	45.88	34.97	0.762205754141238	2.04184829991282	7.7	0.649350649350649	93.68
Tyrannosauridae Lateral	Late Cretaceous	51.98	34.23	0.658522508657176	1.96633320507888	7.2	0.694444444444444	102.21
Tyrannosauridae Lateral	Late Cretaceous	48.63	33.03	0.679210363972856	2.3709644252519	8.2	0.609756097560976	115.3
Tyrannosauridae Lateral	Late Cretaceous	49.71	29.58	0.595051297525649	2.08046670690002	8	0.625	103.42
Tyrannosauridae Lateral	Late Cretaceous	48.15	31.47	0.653582554517134	1.97071651090343	7	0.714285714285714	94.89
Tyrannosauridae Lateral	Late Cretaceous	38.48	27.2	0.706860706860707	1.91528066528067	4.5	1.11111111111111	73.7
Tyrannosauridae Lateral	Late Cretaceous	29.25	19.01	0.64991452991453	1.65982905982906	10.2	0.490196078431373	48.55
Tyrannosauridae Lateral	Late Cretaceous	32.08	21.86	0.68142144638404	1.72506234413965	9.9	0.505050505050505	55.34
Tyrannosauridae Lateral	Late Cretaceous	21.25	14.57	0.685647058823529	1.504	14	0.357142857142857	31.96
Tyrannosauridae Lateral	Late Cretaceous	40.19	23.64	0.588206021398358	1.64916645931824	9	0.555555555555556	66.28
Tyrannosauridae Mesial	Late Cretaceous	26.23	18.32	0.698436904308044	1.72207396111323	8.9	0.561797752808989	45.17
Tyrannosauridae Mesial	Late Cretaceous	40.66	26.36	0.648303000491884	1.77053615346778	8.2	0.609756097560976	71.99
Tyrannosauridae Lateral	Late Cretaceous	46.2	32.7	0.707792207792208	2.05562770562771	7	0.714285714285714	94.97
Tyrannosauridae Lateral	Late Cretaceous	46.28	31.88	0.688850475367329	1.9232929991357	7.7	0.649350649350649	89.01
Tyrannosauridae Lateral	Late Cretaceous	37.65	27.74	0.736786188579017	1.64701195219123	8	0.625	62.01
Tyrannosauridae Lateral	Late Cretaceous	33.38	23.15	0.693529059316956	1.51408028759736	9.4	0.531914893617021	50.54
Tyrannosauridae Lateral	Late Cretaceous	30.62	21.42	0.699542782495101	1.52939255388635	9.2	0.543478260869565	46.83
Tyrannosauridae Lateral	Late Cretaceous	28.05	20.44	0.728698752228164	1.48163992869875	10.4	0.480769230769231	41.56
Tyrannosauridae Lateral	Late Cretaceous	15.01	9.22	0.614257161892072	1.05596269153897	15.7	0.318471337579618	15.85
Tyrannosauridae Lateral	Late Cretaceous	45.89	32.17	0.701024188276313	1.69405099150142	7	0.714285714285714	77.74
Tyrannosauridae Lateral	Late Cretaceous	33.12	24.75	0.747282608695652	1.63405797101449	10	0.5	54.12
Tyrannosauridae Lateral	Late Cretaceous	23.64	16.61	0.702622673434856	1.2834179357022	10.9	0.458715596330275	30.34
Tyrannosauridae Lateral	Late Cretaceous	18.52	13.56	0.732181425485961	1.18304535637149	14	0.357142857142857	21.91
Tyrannosauridae Mesial	Late Cretaceous	16.45	29.84	1.81398176291793	1.42593833780161	9.6	0.520833333333333	42.55
Tyrannosauridae Mesial	Late Cretaceous	19.46	30.94	1.58992805755396	1.46800258564964	9.5	0.526315789473684	45.42
Tyrannosauridae Mesial	Late Cretaceous	16.94	29.93	1.7668240850059	1.45806882726362	8	0.625	43.64
Tyrannosauridae Mesial	Late Cretaceous	21.18	31.86	1.5042492917847	1.71437539234149	8.9	0.561797752808989	54.62
Tyrannosauridae Mesial	Late Cretaceous	38.89	31.57	0.811776806376961	2.19773720750836	8.4	0.595238095238095	85.47
Tyrannosauridae Lateral	Late Cretaceous	41.46	30.59	0.737819585142306	2.50795947901592	7.8	0.641025641025641	103.98
Tyrannosauridae Lateral	Late Cretaceous	48.6	31.17	0.641358024691358	2.10781893004115	7.5	0.666666666666667	102.44
Tyrannosauridae Lateral	Late Cretaceous	38.37	24.42	0.636434714620798	2.02345582486317	7.4	0.675675675675676	77.64
Tyrannosauridae Lateral	Late Cretaceous	40.01	25.31	0.632591852036991	1.99200199950013	7.4	0.675675675675676	79.7
Tyrannosauridae Lateral	Late Cretaceous	37.54	26.05	0.693926478423015	2.18806606286628	8.3	0.602409638554217	82.14
Tyrannosauridae Lateral	Late Cretaceous	25.92	16.46	0.635030864197531	1.44945987654321	10.5	0.476190476190476	37.57
Tyrannosauridae Lateral	Late Cretaceous	50.01	33.93	0.678464307138572	2.08078384323135	8	0.625	104.06
Tyrannosauridae Lateral	Late Cretaceous	49.49	34.82	0.703576480096989	2.0385936552839	6.5	0.769230769230769	100.89
Tyrannosauridae Lateral	Late Cretaceous	36.77	28.68	0.779983682349742	2.21920043513734	7	0.714285714285714	81.6
Tyrannosauridae Lateral	Late Cretaceous	47.17	32.77	0.694721221115116	2.48166207335171	7.5	0.666666666666667	117.06
Tyrannosauridae Lateral	Late Cretaceous	46.68	36.68	0.785775492716367	2.32497857754927	6.7	0.746268656716418	108.53
Tyrannosauridae Lateral	Late Cretaceous	43.6	27.5	0.630733944954128	2.01490825688073	8	0.625	87.85
Tyrannosauridae Lateral	Late Cretaceous	42.51	26.68	0.627617031286756	2.14702422959304	7.8	0.641025641025641	91.27
Tyrannosauridae Lateral	Late Cretaceous	30.97	20.17	0.651275427833387	1.65127542783339	8.5	0.588235294117647	51.14
Tyrannosauridae Lateral	Late Cretaceous	48	33.14	0.690416666666667	2.19708333333333	7	0.714285714285714	105.46
Tyrannosauridae Lateral	Late Cretaceous	22.5	12.83	0.570222222222222	1.42577777777778	9	0.555555555555556	32.08
Tyrannosauridae Lateral	Late Cretaceous	44.9	32.89	0.732516703786192	2.35211581291759	6.7	0.746268656716418	105.61
Tyrannosauridae Lateral	Late Cretaceous	42.37	28.11	0.663441113995752	2.2723625206514	7.5	0.666666666666667	96.28
Tyrannosauridae Lateral	Late Cretaceous	40.22	28.37	0.705370462456489	2.04450522128294	7	0.714285714285714	82.23
Tyrannosauridae Lateral	Late Cretaceous	39.1	26.46	0.676726342710997	1.90946291560102	9	0.555555555555556	74.66
Tyrannosauridae Lateral	Late Cretaceous	34.77	25.6	0.736266896750072	1.96261144664941	7.5	0.666666666666667	68.24
Tyrannosauridae Lateral	Late Cretaceous	30.92	20.59	0.665912031047865	1.79721862871928	8.5	0.588235294117647	55.57
Tyrannosauridae Mesial	Late Cretaceous	46.11	30.97	0.671654738668402	2.1476903057905	7	0.714285714285714	99.03
Tyrannosauridae Mesial	Late Cretaceous	30.6	44.5	1.45424836601307	2.70588235294118	8	0.625	82.8
Tyrannosauridae Lateral	Late Cretaceous	43.4	37.6	0.866359447004608	2.15437788018433	6.5	0.769230769230769	93.5
Tyrannosauridae Lateral	Late Cretaceous	38.4	32.6	0.848958333333333	2.00520833333333	8	0.625	77
Tyrannosauridae Lateral	Late Cretaceous	34.2	28.3	0.827485380116959	1.95614035087719	8	0.625	66.9
Tyrannosauridae Lateral	Late Cretaceous	20.2	15.8	0.782178217821782	1.2970297029703	12	0.416666666666667	26.2
Tyrannosauridae Mesial	Late Cretaceous	16.5	23.6	1.43030303030303	2.25454545454545	8	0.625	37.2
Tyrannosauridae Mesial	Late Cretaceous	38.1	48.6	1.2755905511811	2.50918635170604	7	0.714285714285714	95.6
Tyrannosauridae Lateral	Late Cretaceous	40.4	42.1	1.04207920792079	2.17079207920792	7.5	0.666666666666667	87.7
Tyrannosauridae Lateral	Late Cretaceous	35.7	31.7	0.887955182072829	1.89635854341737	9	0.555555555555556	67.7
Tyrannosauridae Lateral	Late Cretaceous	34.8	26.4	0.7586	1.94827586206897	9	0.555555555555556	67.8
Tyrannosauridae Lateral	Late Cretaceous	29.1	22.1	0.759450171821306	1.59450171821306	9	0.555555555555556	46.4
Tyrannosauridae Lateral	Late Cretaceous	51.1	38.04	0.744422700587084	1.80176125244618	9	0.555555555555556	92.07
Tyrannosauridae Lateral	Late Cretaceous	46.93	35.35	0.75324952056254	1.74749627104198	10	0.5	82.01
Tyrannosauridae Lateral	Late Cretaceous	41.69	31.29	0.750539697769249	1.70136723434876	8.5	0.588235294117647	70.93
Tyrannosauridae Lateral	Late Cretaceous	21.5	16.32	0.75906976744186	1.58372093023256	13	0.384615384615385	34.05
Tyrannosauridae Mesial	Late Cretaceous	25.56	18.09	0.707746478873239	1.36971830985915	11	0.454545454545455	35.01
Tyrannosauridae Mesial	Late Cretaceous	48.46	37.48	0.773421378456459	2.01238134543954	7.5	0.666666666666667	97.52
Tyrannosauridae Lateral	Late Cretaceous	47.34	37.21	0.786016054076891	2.03041825095057	9	0.555555555555556	96.12
Tyrannosauridae Lateral	Late Cretaceous	39.08	28.71	0.734646878198567	1.7410440122825	11	0.454545454545455	68.04
Tyrannosauridae Lateral	Late Cretaceous	38.54	29.2	0.757654385054489	1.58640373637779	7	0.714285714285714	61.14
Tyrannosauridae Lateral	Late Cretaceous	23.88	17.22	0.721105527638191	1.31700167504188	10.5	0.476190476190476	31.45
Tyrannosauridae Lateral	Late Cretaceous	17.83	12.06	0.676388109927089	0.916993830622546	11	0.454545454545455	16.35
Tyrannosauridae Lateral	Late Cretaceous	40.46	28.55	0.705635195254572	1.88136431043005	7.7	0.649350649350649	76.12
Tyrannosauridae Lateral	Late Cretaceous	38.87	33.12	0.85207100591716	1.6781579624389	7.5	0.666666666666667	65.23
Tyrannosauridae Lateral	Late Cretaceous	32.59	26.99	0.828168149739184	1.73672905799325	8	0.625	56.6
Tyrannosauridae Lateral	Late Cretaceous	30.49	22.12	0.725483765168908	1.49655624795015	9	0.555555555555556	45.63
Tyrannosauridae Lateral	Late Cretaceous	23.98	16.12	0.672226855713094	1.35029190992494	10.5	0.476190476190476	32.38
Tyrannosauridae Lateral	Late Cretaceous	18.37	10.35	0.563418617310833	1.22536744692433	14	0.357142857142857	22.51
Tyrannosauridae Lateral	Late Cretaceous	42.1	25.8	0.612826603325416	2.10973871733967	8.5	0.588235294117647	88.82
Tyrannosauridae Lateral	Late Cretaceous	38.1	23.9	0.627296587926509	1.9251968503937	10	0.5	73.35
Tyrannosauridae Lateral	Late Cretaceous	42.1	28.9	0.68646080760095	1.80570071258907	8.5	0.588235294117647	76.02
Tyrannosauridae Lateral	Late Cretaceous	16.2	11	0.679012345679012	1.09567901234568	14	0.357142857142857	17.75
Tyrannosauridae Lateral	Late Cretaceous	54.5	34.4	0.631192660550459	2.14862385321101	8	0.625	117.1
Tyrannosauridae Lateral	Late Cretaceous	47.8	32.6	0.682008368200837	2.10251046025105	10	0.5	100.5
Tyrannosauridae Lateral	Late Cretaceous	47.6	33.9	0.71218487394958	2.03655462184874	7	0.714285714285714	96.94
Tyrannosauridae Lateral	Late Cretaceous	37.2	27.1	0.728494623655914	1.63924731182796	8	0.625	60.98
Tyrannosauridae Lateral	Late Cretaceous	45.4	35	0.770925110132159	1.83017621145374	10	0.5	83.09
Tyrannosauridae Lateral	Late Cretaceous	42	30.5	0.726190476190476	1.69904761904762	9	0.555555555555556	71.36
Tyrannosauridae Lateral	Late Cretaceous	41.3	33.5	0.811138014527845	1.76634382566586	10	0.5	72.95
Tyrannosauridae Lateral	Late Cretaceous	28.8	19	0.659722222222222	1.67569444444444	13	0.384615384615385	48.26
Tyrannosauridae Lateral	Late Cretaceous	19.1	14	0.732984293193717	1.41465968586387	14	0.357142857142857	27.02
Tyrannosauridae Mesial	Late Cretaceous	35.08	26.54	0.756556442417332	1.97462941847206	6.5	0.769230769230769	69.27
Tyrannosauridae Mesial	Late Cretaceous	35.53	24.06	0.677174218969885	1.98592738530819	7	0.714285714285714	70.56
Tyrannosauridae Lateral	Late Cretaceous	33.24	25.85	0.777677496991576	1.82460890493381	7	0.714285714285714	60.65
Tyrannosauridae Lateral	Late Cretaceous	35.36	25.68	0.726244343891403	1.87245475113122	7	0.714285714285714	66.21
Tyrannosauridae Lateral	Late Cretaceous	34.7	27.28	0.786167146974063	2.00259365994236	7.25	0.689655172413793	69.49
Tyrannosauridae Lateral	Late Cretaceous	35.23	23.56	0.668748225943798	1.77519159806983	7.75	0.645161290322581	62.54
Tyrannosauridae Lateral	Late Cretaceous	17.82	13.16	0.738496071829405	2.64421997755331	9.5	0.526315789473684	47.12
Therizinosauria	Early Cretaceous	3.04	2.41	0.792763157894737	1.75657894736842	50	0.1	5.34
Therizinosauria	Early Cretaceous	3.41	2.33	0.683284457478006	1.40469208211144	50	0.1	4.79
Therizinosauria	Early Cretaceous	2.9	1.91	0.658620689655172	1.46551724137931	47.5	0.105263157894737	4.25
Therizinosauria	Early Cretaceous	2.33	1.77	0.759656652360515	1.84978540772532	47.5	0.105263157894737	4.31
Therizinosauria	Early Cretaceous	2.3	1.74	0.756521739130435	1.53478260869565	45	0.111111111111111	3.53
Therizinosauria	Early Cretaceous	2.27	1.68	0.740088105726872	1.85462555066079	45	0.111111111111111	4.21
Therizinosauria	Early Cretaceous	3.51	1.9	0.541310541310541	1.12820512820513	30	0.166666666666667	3.96
Therizinosauria	Early Jurassic	1.97	1.57	0.796954314720812	1.6497461928934	17.5	0.285714285714286	3.25
Therizinosauria	Late Cretaceous	7.05	5.68	0.805673758865248	2.13758865248227	9	0.555555555555556	15.07
Therizinosauria	Late Cretaceous	6.59	5.36	0.813353566009105	2.70257966616085	9	0.555555555555556	17.81
Therizinosauria	Late Cretaceous	3.99	3.64	0.912280701754386	2.52130325814536	9	0.555555555555556	10.06
Dromaeosauridae Lateral	Late Cretaceous	2.47	1.42	0.574898785425101	2.39271255060729	25	0.2	5.91
Dromaeosauridae Lateral	Late Cretaceous	2.77	1.21	0.436823104693141	2.0072202166065	30	0.166666666666667	5.56
Dromaeosauridae Lateral	Late Cretaceous	2.56	1.28	0.5	2.19140625	30	0.166666666666667	5.61
Dromaeosauridae Lateral	Late Cretaceous	2.85	1.33	0.466666666666667	2.15087719298246	25	0.2	6.13
Dromaeosauridae Lateral	Late Cretaceous	3.3	1.47	0.445454545454545	1.94848484848485	24.2	0.206611570247934	6.43
Dromaeosauridae Lateral	Late Cretaceous	2.64	1.33	0.503787878787879	2.35606060606061	32.5	0.153846153846154	6.22
Dromaeosauridae Lateral	Late Cretaceous	2.37	1.41	0.594936708860759	2.24894514767932	25	0.2	5.33
Dromaeosauridae Lateral	Late Cretaceous	2.34	1.41	0.602564102564103	2.14102564102564	25	0.2	5.01
Dromaeosauridae Lateral	Late Cretaceous	2.37	1.61	0.679324894514768	2.07172995780591	30	0.166666666666667	4.91
Dromaeosauridae Lateral	Late Cretaceous	2.47	1.24	0.502024291497976	2.25910931174089	30	0.166666666666667	5.58
Dromaeosauridae Lateral	Late Cretaceous	2.61	1.41	0.540229885057471	2.29501915708812	25	0.2	5.99
Dromaeosauridae Lateral	Late Cretaceous	2.35	1.2	0.51063829787234	2.4936170212766	24.2	0.206611570247934	5.86
Dromaeosauridae Lateral	Late Cretaceous	2.54	0.99	0.389763779527559	1.81889763779528	32.5	0.153846153846154	4.62
Dromaeosauridae Lateral	Late Cretaceous	3.22	1.37	0.425465838509317	1.75776397515528	23.7	0.210970464135021	5.66
Dromaeosauridae Mesial	'Middle Cretaceous'	5.03	2.99	0.594433399602386	1.77733598409543	16.5	0.303030303030303	8.94
Dromaeosauridae Lateral	'Middle Cretaceous'	7.06	3.2	0.453257790368272	1.47875354107649	16.8	0.297619047619048	10.44
Dromaeosauridae Lateral	'Middle Cretaceous'	6.68	3.02	0.452095808383234	1.47904191616766	17.5	0.285714285714286	9.88
Dromaeosauridae Lateral	'Middle Cretaceous'	7.25	3.38	0.466206896551724	1.52689655172414	16.25	0.307692307692308	11.07
Dromaeosauridae Lateral	'Middle Cretaceous'	7.06	2.89	0.409348441926346	1.39093484419263	18.75	0.266666666666667	9.82
Dromaeosauridae Lateral	'Middle Cretaceous'	4.94	2.51	0.508097165991903	1.26113360323887	18.75	0.266666666666667	6.23
Dromaeosauridae Lateral	'Middle Cretaceous'	9.28	3.26	0.351293103448276	1.53556034482759	13.5	0.37037037037037	14.25
Dromaeosauridae Lateral	'Middle Cretaceous'	7.26	4.11	0.566115702479339	2.16528925619835	16.25	0.307692307692308	15.72
Dromaeosauridae Lateral	'Middle Cretaceous'	8.84	3.96	0.447963800904977	1.72850678733032	15.5	0.32258064516129	15.28
Dromaeosauridae Lateral	'Middle Cretaceous'	6.96	2.92	0.419540229885057	1.4051724137931	19.16	0.260960334029228	9.78
Dromaeosauridae Mesial	'Middle Cretaceous'	8.02	4.63	0.577306733167082	1.9501246882793	15	0.333333333333333	15.64
Dromaeosauridae Mesial	'Middle Cretaceous'	7.91	4.61	0.582806573957017	2.09860935524652	15.83	0.315855969677827	16.6
Dromaeosauridae Lateral	'Middle Cretaceous'	9.84	4.8	0.48780487804878	1.91158536585366	16	0.3125	18.81
Dromaeosauridae Lateral	'Middle Cretaceous'	8.24	4.29	0.520631067961165	1.68082524271845	15.83	0.315855969677827	13.85
Dromaeosauridae Lateral	'Middle Cretaceous'	7.9	4.39	0.555696202531646	1.83417721518987	17.5	0.285714285714286	14.49
Dromaeosauridae Lateral	'Middle Cretaceous'	9.14	4.39	0.480306345733041	1.65864332603939	19.16	0.260960334029228	15.16
Dromaeosauridae Mesial	'Middle Cretaceous'	5.07	3	0.591715976331361	1.74556213017751	17.2	0.290697674418605	8.85
Dromaeosauridae Lateral	'Middle Cretaceous'	7.07	3.2	0.452616690240453	1.42432814710042	17.5	0.285714285714286	10.07
Dromaeosauridae Lateral	'Middle Cretaceous'	6.76	2.93	0.433431952662722	1.41420118343195	16.3	0.306748466257669	9.56
Dromaeosauridae Lateral	'Middle Cretaceous'	6.74	2.8	0.415430267062315	1.35608308605341	17.8	0.280898876404494	9.14
Dromaeosauridae Lateral	'Middle Cretaceous'	5.35	2.41	0.450467289719626	1.22056074766355	17.5	0.285714285714286	6.53
Dromaeosauridae Lateral	'Middle Cretaceous'	7.15	3.23	0.451748251748252	1.53986013986014	17.5	0.285714285714286	11.01
Dromaeosauridae Lateral	'Middle Cretaceous'	7.04	3.2	0.454545454545455	1.73721590909091	17.5	0.285714285714286	12.23
Dromaeosauridae Lateral	'Middle Cretaceous'	7.13	4	0.561009817671809	1.90462833099579	15	0.333333333333333	13.58
Dromaeosauridae Mesial	'Middle Cretaceous'	5.74	3.2	0.557491289198606	2.05400696864111	20	0.25	11.79
Dromaeosauridae Lateral	'Middle Cretaceous'	6.11	2.58	0.422258592471358	1.43535188216039	17.3	0.289017341040462	8.77
Dromaeosauridae Lateral	Late Cretaceous	7.5	3.375	0.45	1.75	23	0.217391304347826	13.125
Dromaeosauridae Lateral	Late Cretaceous	7.375	3	0.406779661016949	1.6271186440678	23.5	0.212765957446809	12
Dromaeosauridae Lateral	Late Cretaceous	6.375	3	0.470588235294118	1.58823529411765	24	0.208333333333333	10.125
Dromaeosauridae Lateral	Late Cretaceous	7.125	3.25	0.456140350877193	1.68421052631579	22	0.227272727272727	12
Dromaeosauridae Lateral	Late Cretaceous	7.95	4.84	0.608805031446541	2.26037735849057	17.5	0.285714285714286	17.97
Dromaeosauridae Lateral	Late Cretaceous	6.91	4.18	0.604920405209841	1.78581765557164	16.25	0.307692307692308	12.34
Dromaeosauridae Mesial	Late Cretaceous	5.99	4.45	0.742904841402337	2.13689482470785	20	0.25	12.8
Dromaeosauridae Lateral	Late Cretaceous	6.19	3.97	0.641357027463651	2.22617124394184	15.83	0.315855969677827	13.78
Dromaeosauridae Lateral	Late Cretaceous	5.57	3.26	0.585278276481149	1.82046678635548	18.75	0.266666666666667	10.14
Dromaeosauridae Lateral	Late Cretaceous	6.18	3.48	0.563106796116505	1.61488673139159	22.5	0.222222222222222	9.98
Dromaeosauridae Mesial	Late Cretaceous	4.45	4.2	0.943820224719101	2.44269662921348	14.16	0.353107344632768	10.87
Dromaeosauridae Mesial	Late Cretaceous	4.99	5.99	1.20040080160321	2.63527054108216	15	0.333333333333333	13.15
Dromaeosauridae Mesial	Late Cretaceous	4.22	4.15	0.983412322274882	2.13744075829384	15	0.333333333333333	9.02
Dromaeosauridae Lateral	Late Cretaceous	7.21	4.06	0.563106796116505	1.78363384188627	17	0.294117647058824	12.86
Dromaeosauridae Lateral	Late Cretaceous	6.84	3.7	0.54093567251462	1.69298245614035	20	0.25	11.58
Dromaeosauridae Lateral	Late Cretaceous	7.64	4.02	0.526178010471204	1.62041884816754	17.5	0.285714285714286	12.38
Dromaeosauridae Lateral	Late Cretaceous	6.28	3.13	0.498407643312102	1.70063694267516	20	0.25	10.68
Dromaeosauridae Lateral	Late Cretaceous	6.69	3.32	0.49626307922272	1.64125560538117	17.5	0.285714285714286	10.98
Dromaeosauridae Lateral	Late Cretaceous	6.09	3.81	0.625615763546798	1.89655172413793	15	0.333333333333333	11.55
Dromaeosauridae Lateral	Late Cretaceous	6.47	3.91	0.604327666151468	1.73415765069552	17.5	0.285714285714286	11.22
Dromaeosauridae Lateral	Late Cretaceous	6.56	3.89	0.592987804878049	1.71798780487805	17.5	0.285714285714286	11.27
Dromaeosauridae Lateral	Late Cretaceous	5.56	3.27	0.588129496402878	1.53237410071942	17.5	0.285714285714286	8.52
Dromaeosauridae Mesial	Late Cretaceous	3.74	1.49	0.398395721925134	1.65508021390374	35	0.142857142857143	6.19
Dromaeosauridae Mesial	Late Cretaceous	3.89	1.76	0.452442159383033	1.51670951156812	30	0.166666666666667	5.9
Dromaeosauridae Lateral	Late Cretaceous	4.75	1.8	0.378947368421053	1.66105263157895	30	0.166666666666667	7.89
Dromaeosauridae Mesial	Late Cretaceous	2.74	1.17	0.427007299270073	1.86861313868613	32.5	0.153846153846154	5.12
Dromaeosauridae Lateral	Late Cretaceous	4.26	1.74	0.408450704225352	1.83333333333333	27.5	0.181818181818182	7.81
Dromaeosauridae Lateral	Late Cretaceous	5.15	1.97	0.38252427184466	1.41553398058252	25	0.2	7.29
Dromaeosauridae Lateral	Late Cretaceous	5.35	1.9	0.355140186915888	1.44672897196262	25	0.2	7.74
Dromaeosauridae Lateral	Late Cretaceous	4.61	1.63	0.353579175704989	1.19956616052061	25	0.2	5.53
Dromaeosauridae Lateral	Late Cretaceous	4.24	1.7	0.400943396226415	1.15566037735849	30	0.166666666666667	4.9
Dromaeosauridae Lateral	Late Cretaceous	4.17	1.45	0.347721822541966	1.60671462829736	27.5	0.181818181818182	6.7
Dromaeosauridae Lateral	Late Cretaceous	4.35	2.15	0.494252873563218	1.8183908045977	30	0.166666666666667	7.91
Dromaeosauridae Lateral	Late Cretaceous	3.95	1.61	0.407594936708861	1.75443037974684	25	0.2	6.93
Dromaeosauridae Lateral	Late Cretaceous	3.11	0.8	0.257234726688103	1.508038585209	30	0.166666666666667	4.69
Dromaeosauridae Mesial	Late Cretaceous	2.42	1.17	0.483471074380165	1.75619834710744	30	0.166666666666667	4.25
Dromaeosauridae Mesial	Late Cretaceous	4.47	2.79	0.624161073825503	1.70469798657718	25	0.2	7.62
Dromaeosauridae Lateral	Late Cretaceous	6.14	2.46	0.400651465798046	1.6042345276873	25	0.2	9.85
Dromaeosauridae Lateral	Late Cretaceous	5.99	2.4	0.400667779632721	1.65776293823038	20	0.25	9.93
Dromaeosauridae Lateral	Late Cretaceous	4.72	1.55	0.328389830508475	1.44067796610169	22.5	0.222222222222222	6.8
Dromaeosauridae Lateral	Late Cretaceous	4.59	2	0.435729847494553	2.01525054466231	25	0.2	9.25
Dromaeosauridae Lateral	Late Cretaceous	3.5	1.5	0.428571428571429	2.14285714285714	32.5	0.153846153846154	7.5
Dromaeosauridae Lateral	Late Cretaceous	2.8	1.3	0.464285714285714	2.42857142857143	40	0.125	6.8
Dromaeosauridae Lateral	Late Cretaceous	3.2	1.2	0.375	2.65625	50	0.1	8.5
Dromaeosauridae Lateral	Late Cretaceous	1.9	0.9	0.473684210526316	2.73684210526316	60	0.0833333333333333	5.2
Dromaeosauridae Lateral	Late Cretaceous	2.5	1.3	0.52	2	40	0.125	5
Dromaeosauridae Lateral	Late Cretaceous	3.6	1.7	0.472222222222222	3.47222222222222	30	0.166666666666667	12.5
Dromaeosauridae Lateral	Late Cretaceous	3.9	2.5	0.641025641025641	1.38461538461538	37.5	0.133333333333333	5.4
Dromaeosauridae Lateral	Late Cretaceous	1.9	0.7	0.368421052631579	1.57894736842105	60	0.0833333333333333	3
Dromaeosauridae Lateral	Late Cretaceous	1.9	0.7	0.368421052631579	1.52631578947368	60	0.0833333333333333	2.9
Dromaeosauridae Lateral	Late Cretaceous	4.5	2.1	0.466666666666667	2.44444444444444	30	0.166666666666667	11
Dromaeosauridae Lateral	Late Cretaceous	2.3	1.1	0.478260869565217	2.52173913043478	42.5	0.117647058823529	5.8
Dromaeosauridae Lateral	Late Cretaceous	2.1	1.1	0.523809523809524	2.14285714285714	40	0.125	4.5
Dromaeosauridae Lateral	Late Cretaceous	2.3	1.2	0.521739130434783	2.39130434782609	50	0.1	5.5
Dromaeosauridae Lateral	Late Cretaceous	3.7	1.7	0.459459459459459	2.56756756756757	35	0.142857142857143	9.5
Dromaeosauridae Lateral	Late Cretaceous	3	1.6	0.533333333333333	2.4	35	0.142857142857143	7.2
Dromaeosauridae Lateral	Late Cretaceous	3.1	1.5	0.483870967741935	3.12903225806452	35	0.142857142857143	9.7
Dromaeosauridae Lateral	Late Cretaceous	2.4	0.8	0.333333333333333	1.375	50	0.1	3.3
Dromaeosauridae Lateral	Late Cretaceous	2	0.7	0.35	1.35	60	0.0833333333333333	2.7
Dromaeosauridae Lateral	Late Cretaceous	2	1	0.5	1.85	60	0.0833333333333333	3.7
Dromaeosauridae Lateral	Late Cretaceous	1.8	0.7	0.388888888888889	1.27777777777778	60	0.0833333333333333	2.3
Dromaeosauridae Lateral	Late Cretaceous	2.2	0.8	0.363636363636364	1.5	60	0.0833333333333333	3.3
Dromaeosauridae Lateral	Late Cretaceous	1.4	0.6	0.428571428571429	1.71428571428571	60	0.0833333333333333	2.4
Dromaeosauridae Lateral	Late Cretaceous	1.9	0.7	0.368421052631579	1.31578947368421	60	0.0833333333333333	2.5
Dromaeosauridae Lateral	Late Cretaceous	3.1	1.8	0.580645161290323	1.93548387096774	22	0.227272727272727	6
Dromaeosauridae Lateral	Late Cretaceous	2	0.9	0.45	1.25	50	0.1	2.5
Dromaeosauridae Lateral	Late Cretaceous	1.7	0.7	0.411764705882353	1.76470588235294	55	0.0909090909090909	3
Dromaeosauridae Lateral	Late Cretaceous	1.7	1	0.588235294117647	2.05882352941176	50	0.1	3.5
Dromaeosauridae Lateral	Late Cretaceous	1.8	0.9	0.5	1.27777777777778	45	0.111111111111111	2.3
Dromaeosauridae Lateral	Late Cretaceous	2	1	0.5	2	60	0.0833333333333333	4
Dromaeosauridae Lateral	Late Cretaceous	4.7	2.3	0.48936170212766	2.61702127659574	26.3	0.190114068441065	12.3
Dromaeosauridae Lateral	Late Cretaceous	3.7	1.6	0.432432432432432	2.24324324324324	35	0.142857142857143	8.3
Dromaeosauridae Lateral	Late Cretaceous	3.5	1.5	0.428571428571429	1.57142857142857	35	0.142857142857143	5.5
Dromaeosauridae Lateral	Late Cretaceous	4	1.7	0.425	2.5	35	0.142857142857143	10
Dromaeosauridae Lateral	Late Cretaceous	2.9	1	0.344827586206897	1.82758620689655	35	0.142857142857143	5.3
Dromaeosauridae Lateral	Late Cretaceous	2.8	0.9	0.321428571428571	1.85714285714286	35	0.142857142857143	5.2
Dromaeosauridae Lateral	Late Cretaceous	1.7	0.7	0.411764705882353	2.35294117647059	47.5	0.105263157894737	4
Dromaeosauridae Lateral	Late Cretaceous	1.4	0.7	0.5	2	55	0.0909090909090909	2.8
Dromaeosauridae Lateral	Late Cretaceous	3.41	1.3	0.381231671554252	1.44281524926686	33.1	0.151057401812689	4.92
Dromaeosauridae Lateral	Late Cretaceous	3.14	1.5	0.477707006369427	1.95222929936306	35.2	0.142045454545455	6.13
Dromaeosauridae Lateral	Late Cretaceous	2.21	1.16	0.524886877828054	2.17194570135747	46.3	0.107991360691145	4.8
Dromaeosauridae Lateral	Late Cretaceous	2	0.99	0.495	2.675	47.3	0.105708245243129	5.35
Dromaeosauridae Lateral	Late Cretaceous	2.83	1.08	0.381625441696113	1.56537102473498	39.1	0.127877237851662	4.43
Dromaeosauridae Lateral	Late Cretaceous	2.87	1.21	0.421602787456446	1.16724738675958	36.5	0.136986301369863	3.35
Dromaeosauridae Lateral	Late Cretaceous	2.11	1.16	0.549763033175355	1.77725118483412	36.8	0.135869565217391	3.75
Dromaeosauridae Lateral	Late Cretaceous	3.8	2	0.526315789473684	2.63157894736842	35	0.142857142857143	10
Dromaeosauridae Mesial	'Middle Cretaceous'	4.8	7.4	1.54166666666667	2.52083333333333	17.5	0.285714285714286	12.1
Dromaeosauridae Mesial	'Middle Cretaceous'	8.6	6.2	0.72093023255814	2.40697674418605	16.66	0.300120048019208	20.7
Dromaeosauridae Mesial	'Middle Cretaceous'	8.8	5.8	0.659090909090909	2.09090909090909	16	0.3125	18.4
Dromaeosauridae Lateral	'Middle Cretaceous'	12.1	5.1	0.421487603305785	1.73553719008264	16	0.3125	21
Dromaeosauridae Lateral	'Middle Cretaceous'	14.3	5.8	0.405594405594406	2.0979020979021	16.25	0.307692307692308	30
Dromaeosauridae Lateral	'Middle Cretaceous'	10.5	5.5	0.523809523809524	2.19047619047619	15	0.333333333333333	23
Dromaeosauridae Lateral	'Middle Cretaceous'	13.1	5.7	0.435114503816794	1.98473282442748	13.75	0.363636363636364	26
Dromaeosauridae Lateral	'Middle Cretaceous'	11	5.3	0.481818181818182	1.86363636363636	17	0.294117647058824	20.5
Dromaeosauridae Lateral	'Middle Cretaceous'	11.1	4.8	0.432432432432432	2.25225225225225	14.5	0.344827586206897	25
Dromaeosauridae Lateral	Late Cretaceous	6.18	2.51	0.406148867313916	2.05177993527508	21.66	0.23084025854109	12.68
Dromaeosauridae Lateral	Late Cretaceous	6.65	2.25	0.338345864661654	1.78195488721805	21.66	0.23084025854109	11.85
Dromaeosauridae Lateral	Late Cretaceous	6.52	2.59	0.397239263803681	1.8680981595092	21.66	0.23084025854109	12.18
Dromaeosauridae Lateral	Late Cretaceous	4.41	2.38	0.53968253968254	2.06122448979592	18.75	0.266666666666667	9.09
Dromaeosauridae Lateral	Late Cretaceous	5.23	2.13	0.407265774378585	1.77629063097514	21.25	0.235294117647059	9.29
Dromaeosauridae Lateral	Late Cretaceous	5.14	2.28	0.443579766536965	1.57003891050584	22.5	0.222222222222222	8.07
Dromaeosauridae Mesial	Late Cretaceous	2.26	1.5	0.663716814159292	3.57522123893805	20	0.25	8.08
Dromaeosauridae Lateral	Late Cretaceous	4.98	2.14	0.429718875502008	1.70682730923695	25	0.2	8.5
Dromaeosauridae Lateral	Late Cretaceous	4.82	2.3	0.477178423236514	1.63070539419087	30	0.166666666666667	7.86
Dromaeosauridae Lateral	Late Cretaceous	5.2	2.24	0.430769230769231	1.70769230769231	20	0.25	8.88
Dromaeosauridae Lateral	Late Cretaceous	4.63	2.2	0.475161987041037	2.1317494600432	25	0.2	9.87
Dromaeosauridae Lateral	Late Cretaceous	8.05	3.24	0.402484472049689	1.7639751552795	20	0.25	14.2
Dromaeosauridae Lateral	Late Cretaceous	4.89	2.3	0.470347648261759	2.15541922290389	20	0.25	10.54
Dromaeosauridae Lateral	Late Cretaceous	3.94	1.88	0.477157360406091	2	25	0.2	7.88
Dromaeosauridae Lateral	Late Cretaceous	4.08	1.94	0.475490196078431	2.22303921568627	15	0.333333333333333	9.07
Dromaeosauridae Lateral	Late Cretaceous	4.39	2.1	0.478359908883827	2.3120728929385	20	0.25	10.15
Dromaeosauridae Lateral	Late Cretaceous	4.89	2.3	0.470347648261759	2.15950920245399	25	0.2	10.56
Dromaeosauridae Lateral	Late Cretaceous	2.1	0.9	0.428571428571429	1.61904761904762	35	0.142857142857143	3.4
Dromaeosauridae Lateral	Late Cretaceous	2.1	0.7	0.333333333333333	1.66666666666667	25	0.2	3.5
Dromaeosauridae Lateral	Late Cretaceous	2.8	1.4	0.5	2.32142857142857	22.5	0.222222222222222	6.5
Dromaeosauridae Lateral	Late Cretaceous	3.4	1.9	0.558823529411765	2.38235294117647	21.25	0.235294117647059	8.1
Dromaeosauridae Lateral	Late Cretaceous	4.2	2	0.476190476190476	2.02380952380952	22.5	0.222222222222222	8.5
Dromaeosauridae Lateral	Late Cretaceous	4.4	1.9	0.431818181818182	1.93181818181818	20	0.25	8.5
Dromaeosauridae Lateral	Late Cretaceous	2.9	1.5	0.517241379310345	2.06896551724138	20	0.25	6
Dromaeosauridae Lateral	Late Cretaceous	1.9	1	0.526315789473684	2.47368421052632	27.5	0.181818181818182	4.7
Dromaeosauridae Lateral	Late Cretaceous	5	2.2	0.44	2.5	20	0.25	12.5
Dromaeosauridae Lateral	Late Cretaceous	5	2.2	0.44	2.7	22.5	0.222222222222222	13.5
Dromaeosauridae Lateral	Late Cretaceous	6	2.9	0.483333333333333	2	20	0.25	12
Dromaeosauridae Lateral	Late Cretaceous	5.3	3.2	0.60377358490566	2.13207547169811	18.75	0.266666666666667	11.3
Dromaeosauridae Lateral	Late Cretaceous	6.9	3.1	0.449275362318841	1.88405797101449	20	0.25	13
Dromaeosauridae Lateral	Late Cretaceous	2	1.1	0.55	2.5	25	0.2	5
Dromaeosauridae Lateral	Late Cretaceous	4.4	2.3	0.522727272727273	2.34090909090909	20	0.25	10.3
Dromaeosauridae Lateral	Late Cretaceous	5.1	2.3	0.450980392156863	1.76470588235294	20	0.25	9
Dromaeosauridae Lateral	Late Cretaceous	4.96	2.48	0.5	1.59072580645161	26.3	0.190114068441065	7.89
Dromaeosauridae Lateral	Late Cretaceous	3.8	2.25	0.592105263157895	2.08157894736842	19.4	0.257731958762887	7.91
Dromaeosauridae Lateral	Late Cretaceous	5.08	2.14	0.421259842519685	1.77165354330709	19.5	0.256410256410256	9
Dromaeosauridae Lateral	Late Cretaceous	5.28	2.13	0.403409090909091	1.71969696969697	25.3	0.197628458498024	9.08
Dromaeosauridae Lateral	Late Cretaceous	4.2	2.3	0.547619047619048	2.02380952380952	20	0.25	8.5
Dromaeosauridae Lateral	Late Cretaceous	4	2	0.5	1.975	22	0.227272727272727	7.9
Dromaeosauridae Lateral	Late Cretaceous	2.7	1.1	0.407407407407407	1.55555555555556	32.5	0.153846153846154	4.2
Dromaeosauridae Lateral	Late Cretaceous	2	1	0.5	2.3	30	0.166666666666667	4.6
Dromaeosauridae Lateral	Late Cretaceous	2.4	1.1	0.458333333333333	2	27.5	0.181818181818182	4.8
Dromaeosauridae Lateral	Late Cretaceous	2.2	0.7	0.318181818181818	1.86363636363636	35	0.142857142857143	4.1
Dromaeosauridae Lateral	Late Cretaceous	4.6	1.7	0.369565217391304	1.45652173913044	25	0.2	6.7
Dromaeosauridae Lateral	Late Cretaceous	3.7	1.8	0.486486486486486	1.81081081081081	21.25	0.235294117647059	6.7
Dromaeosauridae Lateral	Late Cretaceous	1.9	0.7	0.368421052631579	1.47368421052632	32.5	0.153846153846154	2.8
Dromaeosauridae Lateral	Late Cretaceous	2.4	0.9	0.375	1.625	32.5	0.153846153846154	3.9
Dromaeosauridae Lateral	Late Cretaceous	1.9	1	0.526315789473684	2.63157894736842	25	0.2	5
Dromaeosauridae Lateral	Late Cretaceous	4.2	1.5	0.357142857142857	1.5	22.5	0.222222222222222	6.3
Dromaeosauridae Lateral	Late Cretaceous	3.9	1.9	0.487179487179487	2.30769230769231	21.25	0.235294117647059	9
Dromaeosauridae Lateral	Late Cretaceous	4.3	2	0.465116279069767	2.6046511627907	25	0.2	11.2
Dromaeosauridae Lateral	Late Cretaceous	4	2.1	0.525	2.475	20	0.25	9.9
Dromaeosauridae Lateral	Late Cretaceous	5.5	2.2	0.4	2.36363636363636	20	0.25	13
Dromaeosauridae Lateral	Late Cretaceous	3.8	1.4	0.368421052631579	2.15789473684211	25	0.2	8.2
Dromaeosauridae Lateral	Late Cretaceous	4.9	2.2	0.448979591836735	1.95918367346939	20	0.25	9.6
Dromaeosauridae Lateral	Late Cretaceous	5	2.3	0.46	2.6	20	0.25	13
Dromaeosauridae Lateral	Late Cretaceous	5.4	2.5	0.462962962962963	2.40740740740741	20	0.25	13
Dromaeosauridae Lateral	Late Cretaceous	5.9	2.8	0.474576271186441	2.20338983050847	18.75	0.266666666666667	13
Dromaeosauridae Lateral	Late Cretaceous	5	2.1	0.42	2.4	25	0.2	12
Dromaeosauridae Lateral	Late Cretaceous	5.3	2.3	0.433962264150943	2.22641509433962	21.25	0.235294117647059	11.8
Dromaeosauridae Lateral	Late Cretaceous	4.5	1.8	0.4	1.73333333333333	23.75	0.210526315789474	7.8
Dromaeosauridae Lateral	Late Cretaceous	4.2	1.7	0.404761904761905	1.78571428571429	20	0.25	7.5
Dromaeosauridae Lateral	Late Cretaceous	4.9	2.2	0.448979591836735	1.95918367346939	20	0.25	9.6
Dromaeosauridae Lateral	Late Cretaceous	5.1	2.1	0.411764705882353	1.86274509803922	20	0.25	9.5
Dromaeosauridae Lateral	Late Cretaceous	5	2.3	0.46	1.84	20	0.25	9.2
Dromaeosauridae Lateral	Late Cretaceous	4.9	2.1	0.428571428571429	2.14285714285714	20	0.25	10.5
Dromaeosauridae Lateral	Late Cretaceous	4.7	2.2	0.468085106382979	2.21276595744681	21.25	0.235294117647059	10.4
Dromaeosauridae Lateral	Late Cretaceous	4.2	1.5	0.357142857142857	1.9047619047619	22.5	0.222222222222222	8
Dromaeosauridae Lateral	Late Cretaceous	4.2	2.5	0.595238095238095	2.5	18.75	0.266666666666667	10.5
Dromaeosauridae Lateral	Late Cretaceous	4.7	2	0.425531914893617	2.19148936170213	25	0.2	10.3
Dromaeosauridae Lateral	Late Cretaceous	5.9	2.7	0.457627118644068	2.20338983050847	20	0.25	13
Dromaeosauridae Lateral	Late Cretaceous	4.8	2	0.416666666666667	1.91666666666667	20	0.25	9.2
Dromaeosauridae Lateral	Late Cretaceous	5.1	2.1	0.411764705882353	2.29411764705882	25	0.2	11.7
Dromaeosauridae Lateral	Late Cretaceous	4.5	2.4	0.533333333333333	2.11111111111111	20	0.25	9.5
Dromaeosauridae Lateral	Late Cretaceous	5.7	2.1	0.368421052631579	1.96491228070175	22.5	0.222222222222222	11.2
Dromaeosauridae Lateral	Late Cretaceous	4.8	2.2	0.458333333333333	1.95833333333333	20	0.25	9.4
Dromaeosauridae Lateral	Late Cretaceous	5.5	3.2	0.581818181818182	2.03636363636364	25	0.2	11.2
Dromaeosauridae Lateral	Late Cretaceous	5.6	2.6	0.464285714285714	1.92857142857143	20	0.25	10.8
Dromaeosauridae Lateral	Late Cretaceous	7.9	2.8	0.354430379746835	2.0253164556962	18.75	0.266666666666667	16
Dromaeosauridae Lateral	Late Cretaceous	5.5	2.7	0.490909090909091	2.54545454545455	21.25	0.235294117647059	14
Dromaeosauridae Lateral	Late Cretaceous	5.1	2.2	0.431372549019608	1.76470588235294	27.5	0.181818181818182	9
Dromaeosauridae Lateral	Late Cretaceous	6.4	2.6	0.40625	2.03125	18.75	0.266666666666667	13
Dromaeosauridae Lateral	Late Cretaceous	5	1.9	0.38	1.8	21.25	0.235294117647059	9
Dromaeosauridae Lateral	Late Cretaceous	5.3	2.1	0.39622641509434	1.69811320754717	20	0.25	9
Dromaeosauridae Lateral	Late Cretaceous	3.5	1.7	0.485714285714286	2.17142857142857	20	0.25	7.6
Dromaeosauridae Lateral	Late Cretaceous	3.7	1.9	0.513513513513513	2.24324324324324	20	0.25	8.3
Dromaeosauridae Lateral	Late Cretaceous	4.7	2.4	0.51063829787234	1.95744680851064	18.75	0.266666666666667	9.2
Dromaeosauridae Lateral	Late Cretaceous	3.8	1.6	0.421052631578947	2.28947368421053	30	0.166666666666667	8.7
Dromaeosauridae Lateral	Late Cretaceous	5.6	1.4	0.25	1.125	23.75	0.210526315789474	6.3
Dromaeosauridae Lateral	Late Cretaceous	4.2	2	0.476190476190476	1.92857142857143	21.25	0.235294117647059	8.1
Dromaeosauridae Lateral	Late Cretaceous	5.5	2.2	0.4	2.09090909090909	21.25	0.235294117647059	11.5
Dromaeosauridae Lateral	Late Cretaceous	5.2	2.2	0.423076923076923	1.57692307692308	21.25	0.235294117647059	8.2
Dromaeosauridae Lateral	Late Cretaceous	3.5	1.9	0.542857142857143	2.14285714285714	21.25	0.235294117647059	7.5
Dromaeosauridae Lateral	Late Cretaceous	4.1	2.6	0.634146341463415	2.31707317073171	22.5	0.222222222222222	9.5
Dromaeosauridae Lateral	Late Cretaceous	4.1	2.4	0.585365853658537	2.31707317073171	20	0.25	9.5
Dromaeosauridae Lateral	Late Cretaceous	5.3	2.5	0.471698113207547	2.22641509433962	23.75	0.210526315789474	11.8
Dromaeosauridae Lateral	Late Cretaceous	5	2.4	0.48	2.1	20	0.25	10.5
Dromaeosauridae Lateral	Late Cretaceous	6	2.3	0.383333333333333	2.16666666666667	17.5	0.285714285714286	13
Dromaeosauridae Lateral	Late Cretaceous	5.7	2.2	0.385964912280702	1.92982456140351	18.75	0.266666666666667	11
Dromaeosauridae Lateral	Late Cretaceous	3.5	2	0.571428571428571	2.22857142857143	18.75	0.266666666666667	7.8
Dromaeosauridae Lateral	Late Cretaceous	2.9	1.7	0.586206896551724	2.41379310344828	22.5	0.222222222222222	7
Dromaeosauridae Lateral	Late Cretaceous	5	2.3	0.46	2.4	20	0.25	12
Dromaeosauridae Lateral	Late Cretaceous	5.1	2.4	0.470588235294118	2	20	0.25	10.2
Dromaeosauridae Lateral	Late Cretaceous	3.8	1.6	0.421052631578947	1.65789473684211	22.5	0.222222222222222	6.3
Dromaeosauridae Lateral	Late Cretaceous	4.9	2.2	0.448979591836735	1.91836734693878	26.25	0.19047619047619	9.4
Dromaeosauridae Lateral	Late Cretaceous	3.3	1.5	0.454545454545455	1.87878787878788	21.25	0.235294117647059	6.2
Dromaeosauridae Lateral	Late Cretaceous	5.7	2.4	0.421052631578947	1.96491228070175	22.5	0.222222222222222	11.2
Dromaeosauridae Lateral	Late Cretaceous	6.3	2.4	0.380952380952381	2.25396825396825	20	0.25	14.2
Dromaeosauridae Lateral	Late Cretaceous	4.69	2.28	0.486140724946695	1.70788912579957	17.9	0.279329608938548	8.01
Dromaeosauridae Lateral	Late Cretaceous	5.98	2.48	0.414715719063545	1.94983277591973	22.9	0.218340611353712	11.66
Dromaeosauridae Lateral	Late Cretaceous	5.77	2.49	0.431542461005199	1.94974003466205	27.7	0.180505415162455	11.25
Dromaeosauridae Lateral	Late Cretaceous	4.36	2.45	0.561926605504587	2.11009174311927	21.4	0.233644859813084	9.2
Dromaeosauridae Lateral	Late Cretaceous	4.89	2.45	0.501022494887526	1.78732106339468	19.1	0.261780104712042	8.74
Dromaeosauridae Lateral	Late Cretaceous	4.26	1.98	0.464788732394366	1.68779342723005	21.6	0.231481481481481	7.19
Dromaeosauridae Lateral	Late Cretaceous	5.26	2.37	0.450570342205323	2.04942965779468	18.9	0.264550264550265	10.78
Dromaeosauridae Lateral	Late Cretaceous	3.93	1.81	0.460559796437659	1.44020356234097	21.9	0.228310502283105	5.66
Dromaeosauridae Lateral	Late Cretaceous	5.24	2.77	0.528625954198473	2.06106870229008	20.2	0.247524752475248	10.8
Dromaeosauridae Lateral	Late Cretaceous	5.74	2.67	0.465156794425087	2.02090592334495	21.4	0.233644859813084	11.6
Dromaeosauridae Lateral	Late Cretaceous	3.67	1.61	0.438692098092643	1.20435967302452	18.4	0.271739130434783	4.42
Dromaeosauridae Lateral	Late Cretaceous	5.12	2.37	0.462890625	1.59765625	20.3	0.246305418719212	8.18
Dromaeosauridae Lateral	Late Cretaceous	5.42	2.37	0.437269372693727	1.69926199261993	21	0.238095238095238	9.21
Dromaeosauridae Lateral	Late Cretaceous	6.53	3.73	0.571209800918836	1.47932618683002	17.9	0.279329608938548	9.66
Dromaeosauridae Lateral	Late Cretaceous	4.7	2.17	0.461702127659574	1.63191489361702	21.7	0.230414746543779	7.67
Dromaeosauridae Lateral	Late Cretaceous	5.6	2.45	0.4375	1.48392857142857	27.2	0.183823529411765	8.31
Dromaeosauridae Lateral	Late Cretaceous	5.62	2.37	0.421708185053381	1.7864768683274	20.2	0.247524752475248	10.04
Dromaeosauridae Lateral	Late Cretaceous	5.77	2.41	0.417677642980936	1.91161178509532	22.5	0.222222222222222	11.03
Dromaeosauridae Lateral	Late Cretaceous	5.79	3.16	0.545768566493955	1.99309153713299	19.1	0.261780104712042	11.54
Dromaeosauridae Lateral	Late Cretaceous	4.66	2.57	0.551502145922747	2.16738197424893	24	0.208333333333333	10.1
Dromaeosauridae Lateral	Late Cretaceous	4.75	2.38	0.501052631578947	1.59578947368421	21.5	0.232558139534884	7.58
Dromaeosauridae Lateral	Late Cretaceous	7.5	3.68	0.490666666666667	1.71333333333333	24.5	0.204081632653061	12.85
Dromaeosauridae Lateral	Late Cretaceous	7.07	3.13	0.442715700141443	1.18528995756719	26.8	0.186567164179104	8.38
Dromaeosauridae Lateral	Late Cretaceous	5.34	2.82	0.528089887640449	1.89138576779026	19.4	0.257731958762887	10.1
Dromaeosauridae Lateral	Late Cretaceous	3.82	1.75	0.458115183246073	1.96858638743456	30.5	0.163934426229508	7.52
Dromaeosauridae Lateral	Late Cretaceous	1.69	0.83	0.49112426035503	1.30177514792899	27.1	0.18450184501845	2.2
Dromaeosauridae Mesial	Late Cretaceous	5	3.5	0.7	2	11.5	0.434782608695652	10
Dromaeosauridae Mesial	Late Cretaceous	5.5	3.5	0.636363636363636	2.18181818181818	15	0.333333333333333	12
Dromaeosauridae Lateral	Late Cretaceous	5.2	2.8	0.538461538461538	1.44230769230769	20	0.25	7.5
Dromaeosauridae Lateral	Late Cretaceous	5.2	2.6	0.5	1.34615384615385	20	0.25	7
Dromaeosauridae Lateral	Late Cretaceous	4.98	2.48	0.497991967871486	1.5421686746988	14	0.357142857142857	7.68
Dromaeosauridae Lateral	Late Cretaceous	5.15	2.4	0.466019417475728	1.62718446601942	16	0.3125	8.38
Dromaeosauridae Lateral	Late Cretaceous	5.81	2.88	0.495697074010327	1.5697074010327	16	0.3125	9.12
Dromaeosauridae Lateral	Late Cretaceous	5.23	2.76	0.527724665391969	1.78967495219885	14	0.357142857142857	9.36
Dromaeosauridae Lateral	Late Cretaceous	4.73	2.4	0.507399577167019	1.59619450317125	17.5	0.285714285714286	7.55
Dromaeosauridae Lateral	Late Cretaceous	4.65	2.36	0.50752688172043	1.42795698924731	15.25	0.327868852459016	6.64
Dromaeosauridae Lateral	Late Cretaceous	5.06	2.56	0.505928853754941	1.89723320158103	17	0.294117647058824	9.6
Dromaeosauridae Lateral	Late Cretaceous	3.15	1.58	0.501587301587302	1.29206349206349	15	0.333333333333333	4.07
Dromaeosauridae Lateral	Late Cretaceous	3.24	1.72	0.530864197530864	1.56172839506173	15	0.333333333333333	5.06
Dromaeosauridae Lateral	Late Cretaceous	5.48	2.56	0.467153284671533	1.73722627737226	17.5	0.285714285714286	9.52
Dromaeosauridae Lateral	Late Cretaceous	4.32	1.88	0.435185185185185	1.26851851851852	23.5	0.212765957446809	5.48
Dromaeosauridae Lateral	Late Cretaceous	4.48	2.32	0.517857142857143	1.62946428571429	17.5	0.285714285714286	7.3
Dromaeosauridae Lateral	Late Cretaceous	5.6	2.6	0.464285714285714	1.42857142857143	16.5	0.303030303030303	8
Dromaeosauridae Lateral	Late Cretaceous	4.73	2.56	0.54122621564482	1.52642706131078	18.5	0.27027027027027	7.22
Dromaeosauridae Lateral	Late Cretaceous	4.07	1.99	0.488943488943489	1.57002457002457	17.5	0.285714285714286	6.39
Dromaeosauridae Lateral	Late Cretaceous	3.9	2.08	0.533333333333333	1.48974358974359	20	0.25	5.81
Dromaeosauridae Lateral	Late Cretaceous	4.9	2.41	0.491836734693878	2.07142857142857	15.5	0.32258064516129	10.15
Dromaeosauridae Lateral	Late Cretaceous	4.23	2.16	0.51063829787234	1.55082742316785	20	0.25	6.56
Dromaeosauridae Lateral	Late Cretaceous	6.5	3	0.461538461538462	1.84615384615385	15.15	0.33003300330033	12
Dromaeosauridae Lateral	Late Cretaceous	6.1	2.4	0.39344262295082	1.63934426229508	16.25	0.307692307692308	10
Dromaeosauridae Lateral	Late Cretaceous	6.3	3.2	0.507936507936508	1.74603174603175	17.5	0.285714285714286	11
Dromaeosauridae Lateral	Late Cretaceous	5.7	2.5	0.43859649122807	2.19298245614035	17.5	0.285714285714286	12.5
Dromaeosauridae Lateral	Late Cretaceous	5.8	2.5	0.431034482758621	2.24137931034483	17.5	0.285714285714286	13
Dromaeosauridae Lateral	Late Cretaceous	7.2	3.2	0.444444444444444	2.08333333333333	15	0.333333333333333	15
Dromaeosauridae Lateral	Late Cretaceous	5.4	2.5	0.462962962962963	1.94444444444444	17.5	0.285714285714286	10.5
Dromaeosauridae Lateral	Late Cretaceous	6.5	3	0.461538461538462	2	16.25	0.307692307692308	13
Dromaeosauridae Lateral	Late Cretaceous	7.9	3.1	0.392405063291139	1.77215189873418	16.25	0.307692307692308	14
Dromaeosauridae Lateral	Late Cretaceous	6.6	3	0.454545454545455	2.34848484848485	16.25	0.307692307692308	15.5
Dromaeosauridae Lateral	Late Cretaceous	6.4	3.1	0.484375	1.796875	16.25	0.307692307692308	11.5
Dromaeosauridae Lateral	Late Cretaceous	5.8	2.5	0.431034482758621	1.89655172413793	18.75	0.266666666666667	11
Dromaeosauridae Lateral	Late Cretaceous	6.3	3.4	0.53968253968254	1.9047619047619	17.5	0.285714285714286	12
Dromaeosauridae Lateral	Late Cretaceous	6.3	3	0.476190476190476	2.46031746031746	15	0.333333333333333	15.5
Dromaeosauridae Lateral	Late Cretaceous	6	3	0.5	2.08333333333333	16.25	0.307692307692308	12.5
Dromaeosauridae Lateral	Late Cretaceous	6.4	3	0.46875	1.875	15	0.333333333333333	12
Dromaeosauridae Lateral	Late Cretaceous	6.3	2.4	0.380952380952381	1.77777777777778	17.5	0.285714285714286	11.2
Dromaeosauridae Lateral	Late Cretaceous	6.4	3	0.46875	1.828125	16.25	0.307692307692308	11.7
Dromaeosauridae Lateral	Late Cretaceous	7	3	0.428571428571429	1.71428571428571	15	0.333333333333333	12
Dromaeosauridae Lateral	Late Cretaceous	6.8	3.3	0.485294117647059	2.01470588235294	15	0.333333333333333	13.7
Dromaeosauridae Lateral	Late Cretaceous	5.3	2.1	0.39622641509434	1.75471698113208	16.25	0.307692307692308	9.3
Dromaeosauridae Lateral	Late Cretaceous	5.8	2.6	0.448275862068966	1.98275862068966	17.5	0.285714285714286	11.5
Dromaeosauridae Lateral	Late Cretaceous	5	2.3	0.46	2.2	17.5	0.285714285714286	11
Dromaeosauridae Lateral	Late Cretaceous	6.4	2.5	0.390625	2.1875	15	0.333333333333333	14
Troodontidae Lateral	Late Cretaceous	5.66	2.72	0.480565371024735	1.42932862190813	10.5	0.476190476190476	8.09
Troodontidae Lateral	Late Cretaceous	5.7	2.6	0.456140350877193	1.52631578947368	12	0.416666666666667	8.7
Troodontidae Lateral	Late Cretaceous	6.2	3.4	0.548387096774194	1.45161290322581	7.8	0.641025641025641	9
Troodontidae Lateral	Late Cretaceous	4.51	2.22	0.492239467849224	1.47893569844789	11.2	0.446428571428571	6.67
Troodontidae Lateral	Late Cretaceous	4.96	2.55	0.514112903225806	1.73588709677419	8.9	0.561797752808989	8.61
Troodontidae Lateral	Late Cretaceous	5.35	2.65	0.495327102803738	1.49719626168224	10.8	0.462962962962963	8.01
Troodontidae Lateral	Late Cretaceous	4.99	2.81	0.56312625250501	1.38677354709419	10	0.5	6.92
Troodontidae Lateral	Late Cretaceous	2.97	1.53	0.515151515151515	1.30976430976431	16.9	0.29585798816568	3.89
Troodontidae Lateral	Late Cretaceous	3.26	1.79	0.549079754601227	1.39570552147239	10.3	0.485436893203883	4.55
Troodontidae Lateral	Late Cretaceous	4.88	2.32	0.475409836065574	1.34426229508197	10.5	0.476190476190476	6.56
Troodontidae Lateral	Late Cretaceous	5.91	2.72	0.460236886632826	1.41455160744501	11.3	0.442477876106195	8.36
Troodontidae Lateral	Late Cretaceous	4.01	1.99	0.496259351620948	1.03740648379052	9.9	0.505050505050505	4.16
Troodontidae Lateral	Late Cretaceous	3.45	1.55	0.449275362318841	0.976811594202899	14.9	0.335570469798658	3.37
Troodontidae Lateral	Late Cretaceous	3.31	1.69	0.510574018126888	1.38066465256798	12.1	0.413223140495868	4.57
Troodontidae Lateral	Late Cretaceous	3.39	1.83	0.539823008849557	1.32153392330383	10.8	0.462962962962963	4.48
Troodontidae Lateral	Late Cretaceous	5.21	2.44	0.468330134357006	1.68138195777351	9.8	0.510204081632653	8.76
Troodontidae Lateral	Late Cretaceous	2.86	1.25	0.437062937062937	1.24475524475524	16.1	0.31055900621118	3.56
Troodontidae Lateral	Late Cretaceous	3.62	1.73	0.477900552486188	0.919889502762431	14.8	0.337837837837838	3.33
Troodontidae Lateral	Late Cretaceous	5.02	2.42	0.48207171314741	1.48207171314741	12.7	0.393700787401575	7.44
Troodontidae Lateral	Late Cretaceous	4.29	2.73	0.636363636363636	1.51515151515152	8.2	0.609756097560976	6.5
Troodontidae Lateral	Late Cretaceous	5.85	3.33	0.569230769230769	1.77435897435897	9.6	0.520833333333333	10.38
Troodontidae Lateral	Late Cretaceous	5.83	2.93	0.502572898799314	1.32418524871355	10.2	0.490196078431373	7.72
Troodontidae Lateral	Late Cretaceous	1.53	1.1	0.718954248366013	1.52287581699346	11	0.454545454545455	2.33
Troodontidae Lateral	Late Cretaceous	4.18	1.94	0.464114832535885	1.25358851674641	8.1	0.617283950617284	5.24
Troodontidae Lateral	Late Cretaceous	3.58	1.69	0.472067039106145	0.966480446927374	14.7	0.340136054421769	3.46
Troodontidae Lateral	Late Cretaceous	5.2	2.8	0.538461538461538	1.46153846153846	10	0.5	7.6
Troodontidae Lateral	Late Cretaceous	4.7	2	0.425531914893617	1.27659574468085	12	0.416666666666667	6
Troodontidae Lateral	Late Cretaceous	2.5	1.3	0.52	1.24	20	0.25	3.1
Troodontidae Lateral	Late Cretaceous	4.92	2.43	0.49390243902439	1.46747967479675	11.3	0.442477876106195	7.22
Troodontidae Lateral	Late Cretaceous	6	3.03	0.505	1.565	8.8	0.568181818181818	9.39
Troodontidae Lateral	Late Cretaceous	5.6	2.71	0.483928571428571	1.5125	12.5	0.4	8.47
Troodontidae Lateral	Late Cretaceous	5.2	2.33	0.448076923076923	1.50769230769231	12.5	0.4	7.84
Troodontidae Lateral	Late Cretaceous	4.45	1.62	0.364044943820225	1.62921348314607	12.5	0.4	7.25
Troodontidae Lateral	Late Cretaceous	3.58	2.68	0.748603351955307	1.39944134078212	15	0.333333333333333	5.01
Troodontidae Lateral	Late Cretaceous	3.66	2.69	0.734972677595628	1.50546448087432	10	0.5	5.51
Troodontidae Lateral	Late Cretaceous	4.31	2.45	0.568445475638051	1.30162412993039	10	0.5	5.61
Troodontidae Lateral	Late Cretaceous	3.8	2.48	0.652631578947368	1.69736842105263	15	0.333333333333333	6.45
Troodontidae Lateral	Late Cretaceous	3.76	2.26	0.601063829787234	1.65691489361702	12.5	0.4	6.23
Troodontidae Lateral	Late Cretaceous	2.98	2.5	0.838926174496644	1.43624161073826	10	0.5	4.28
Troodontidae Lateral	Late Cretaceous	4.09	2.61	0.638141809290954	1.54767726161369	10	0.5	6.33
Troodontidae Lateral	Late Cretaceous	2.43	0.8	0.329218106995885	1.59670781893004	12.5	0.4	3.88
Troodontidae Lateral	Late Cretaceous	2.2	1	0.454545454545455	1.36363636363636	20	0.25	3
Troodontidae Lateral	Late Cretaceous	2.7	1	0.37037037037037	1.66666666666667	18.75	0.266666666666667	4.5
Troodontidae Lateral	Late Cretaceous	2.9	1.1	0.379310344827586	1.48275862068966	17.5	0.285714285714286	4.3
Troodontidae Lateral	Late Cretaceous	2.7	1.1	0.407407407407407	1.55555555555556	20	0.25	4.2
Troodontidae Lateral	Late Cretaceous	2.7	1	0.37037037037037	1.40740740740741	17.5	0.285714285714286	3.8
Troodontidae Lateral	Late Cretaceous	2.6	1	0.384615384615385	1.19230769230769	22.5	0.222222222222222	3.1
Troodontidae Lateral	Late Cretaceous	2.7	1	0.37037037037037	1.51851851851852	20	0.25	4.1
Troodontidae Lateral	Late Cretaceous	3	1	0.333333333333333	1.16666666666667	15	0.333333333333333	3.5
Troodontidae Lateral	Late Cretaceous	2.4	0.9	0.375	1.625	20	0.25	3.9
Troodontidae Lateral	Late Cretaceous	2	1	0.5	2.05	15	0.333333333333333	4.1
Troodontidae Lateral	Late Cretaceous	2.1	0.8	0.380952380952381	1.52380952380952	25	0.2	3.2
Troodontidae Lateral	Late Cretaceous	1.9	1.3	0.684210526315789	1.78947368421053	15	0.333333333333333	3.4
Troodontidae Lateral	Late Cretaceous	3.2	1	0.3125	1.25	15	0.333333333333333	4
Troodontidae Lateral	Late Cretaceous	2.52	1.09	0.432539682539683	1.75793650793651	9.6	0.520833333333333	4.43
Troodontidae Lateral	Late Cretaceous	2.44	0.91	0.372950819672131	1.61065573770492	10.1	0.495049504950495	3.93
Troodontidae Lateral	Late Cretaceous	2.39	1	0.418410041841004	1.76569037656904	9.9	0.505050505050505	4.22
Troodontidae Lateral	Late Cretaceous	2.47	1.12	0.453441295546559	1.98380566801619	14.5	0.344827586206897	4.9
Troodontidae Lateral	Late Cretaceous	2.89	1.12	0.387543252595156	1.72664359861592	16	0.3125	4.99
Troodontidae Lateral	Late Cretaceous	2.93	1.1	0.37542662116041	1.65529010238908	15.9	0.314465408805031	4.85
Troodontidae Lateral	Late Cretaceous	2.74	0.96	0.35036496350365	1.41605839416058	15.3	0.326797385620915	3.88
Troodontidae Lateral	Late Cretaceous	2.53	0.87	0.343873517786561	1.28458498023715	18.7	0.267379679144385	3.25
Troodontidae Lateral	Late Cretaceous	2.64	0.82	0.310606060606061	1.20833333333333	16.4	0.304878048780488	3.19
Troodontidae Lateral	Late Cretaceous	2.74	1.15	0.41970802919708	2.02554744525547	17	0.294117647058824	5.55
Troodontidae Lateral	Late Cretaceous	2.63	1.18	0.448669201520913	1.82509505703422	16.9	0.29585798816568	4.8
Troodontidae Lateral	Late Cretaceous	2.52	1.22	0.484126984126984	1.70634920634921	19.1	0.261780104712042	4.3
Troodontidae Lateral	Late Cretaceous	2.31	0.93	0.402597402597403	1.84415584415584	10	0.5	4.26
Troodontidae Lateral	Late Cretaceous	2.21	0.62	0.280542986425339	1.18552036199095	19.8	0.252525252525253	2.62
Troodontidae Lateral	Late Cretaceous	2.36	0.63	0.266949152542373	1.15677966101695	20.2	0.247524752475248	2.73
Troodontidae Lateral	Late Cretaceous	2.35	0.7	0.297872340425532	1.1063829787234	19.5	0.256410256410256	2.6
Troodontidae Lateral	Late Cretaceous	3.12	1.46	0.467948717948718	1.80448717948718	7.8	0.641025641025641	5.63
Troodontidae Lateral	Late Cretaceous	2.93	1.17	0.399317406143345	1.48464163822526	10.5	0.476190476190476	4.35
Troodontidae Lateral	Late Cretaceous	2.56	1.07	0.41796875	1.7578125	8.7	0.574712643678161	4.5
Troodontidae Lateral	Late Cretaceous	2.69	1.12	0.41635687732342	1.38289962825279	14.4	0.347222222222222	3.72
Troodontidae Lateral	Late Cretaceous	2.51	1.05	0.418326693227092	1.23505976095618	18.7	0.267379679144385	3.1
Troodontidae Lateral	Late Cretaceous	2	0.7	0.35	1.5	17.5	0.285714285714286	3
Troodontidae Lateral	Late Cretaceous	3.2	1.1	0.34375	1.4375	20	0.25	4.6
Troodontidae Lateral	Late Cretaceous	3.6	1.7	0.472222222222222	1.27777777777778	12.5	0.4	4.6
Troodontidae Lateral	Late Cretaceous	2.2	0.9	0.409090909090909	1.31818181818182	20	0.25	2.9
Troodontidae Lateral	Late Cretaceous	2.1	0.7	0.333333333333333	1.42857142857143	22.5	0.222222222222222	3
Carcharodontosauridae Mesial	'Middle Cretaceous'	10.5	7.8	0.742857142857143	2.4952380952381	12.5	0.4	26.2
Abelisauridae Lateral	'Middle Cretaceous'	9.5	5.5	0.578947368421053	2.42105263157895	13	0.384615384615385	23
Abelisauridae Lateral	'Middle Cretaceous'	9.6	5	0.520833333333333	2.1875	12.5	0.4	21
Carcharodontosauridae Mesial	'Middle Cretaceous'	21	15	0.714285714285714	1.95238095238095	10	0.5	41
Carcharodontosauridae Lateral	'Middle Cretaceous'	31.3	14.9	0.476038338658147	1.63897763578275	10.75	0.465116279069767	51.3
Carcharodontosauridae Lateral	'Middle Cretaceous'	29.2	14.2	0.486301369863014	1.91438356164384	10	0.5	55.9
Carcharodontosauridae Lateral	'Middle Cretaceous'	35	17.6	0.502857142857143	2.47142857142857	9.5	0.526315789473684	86.5
Abelisauridae Lateral	'Middle Cretaceous'	9.2	4.5	0.489130434782609	2.35869565217391	11	0.454545454545455	21.7
Abelisauridae Lateral	'Middle Cretaceous'	8.2	3.1	0.378048780487805	2.09756097560976	14.5	0.344827586206897	17.2
Abelisauridae Lateral	'Middle Cretaceous'	10.1	5	0.495049504950495	1.9009900990099	11.5	0.434782608695652	19.2
Carcharodontosauridae Lateral	'Middle Cretaceous'	10.2	4.8	0.470588235294118	1.55882352941176	17	0.294117647058824	15.9
Abelisauridae Lateral	'Middle Cretaceous'	8.9	4.2	0.471910112359551	2.25842696629213	12	0.416666666666667	20.1
Abelisauridae Lateral	'Middle Cretaceous'	9.3	4.9	0.526881720430108	1.91397849462366	12	0.416666666666667	17.8
Carcharodontosauridae Mesial	'Middle Cretaceous'	8.9	6.1	0.685393258426966	2.50561797752809	15.71	0.318268618714195	22.3
Abelisauridae Lateral	'Middle Cretaceous'	8.1	4.1	0.506172839506173	2.03703703703704	14	0.357142857142857	16.5
