# Supplementary material for: Enhancing the classification of isolated theropod teeth using machine learning: a comparative study
Source: PeerJ. 2025 Mar 26;13:e19116. doi: 10.7717/peerj.19116 (PMC11954464; doi:10.7717/peerj.19116)
Supplement: Supplemental Information 1 [file peerj-13-19116-s001.zip › New_theropod_teeth.xlsx]

## Sheet: Folha1
Inventory number	References	Provenance	Current location	Position	Initial classification	Classification position	Epoch	CBL	CBW	CBR	CHR	DC	DDL	CH	Log_CBL	Log_CBW	Log_CBR	Log_CHR	Log_DC	Log_DDL	Log_CH	DC/MM
MG27805_D193	Rauhut, 2000/ Zinke, 1998	Guimarota	Museu Geológico of Laboratório Nacional de Engenharia e Geologia (LNEG- Lisboa)	lateral	Ceratosaurus	Ceratosaurus lateral	Upper Jurassic	4.78	2.14	0.447699	0.615979	27.5	0.52	7.76	0.679428	0.330414	-0.349014	-0.210434	1.43933	-0.283997	0.889862	5.5
MG27782	Zinke, 1998	Guimarota	Museu Geológico of Laboratório Nacional de Engenharia e Geologia (LNEG- Lisboa)	mesial	Tyrannosauridae	Tyrannosauridae mesial	Upper Jurassic	3.69	2.79	0.756098	0.506868	30	1.18	7.28	0.567026	0.445604	-0.121422	-0.295105	1.47712	0.071882	0.862131	6
MG27768	Zinke, 1998	Guimarota	Museu Geológico of Laboratório Nacional de Engenharia e Geologia (LNEG- Lisboa)	lateral	Tyrannosauridae	Tyrannosauridae lateral	Upper Jurassic	6.28	3.09	0.492038	0.47218	30	0.28	13.3	0.79796	0.489958	-0.308001	-0.325892	1.47712	-0.552842	1.12385	6
MG27808_D118	Zinke, 1998	Guimarota	Museu Geológico of Laboratório Nacional de Engenharia e Geologia (LNEG- Lisboa)	lateral	Richardoestesia	Richardoestesia lateral	Upper Jurassic	2.43	1.01	0.415638	0.420415	41.25	0.18	5.78	0.385606	0.00432137	-0.381285	-0.376322	1.61542	-0.744727	0.761928	8.25

## Sheet: Folha2
ID	location of origin	position	current location	classification	Epoch	CBL	CBW	CBR	CHR	DC	DDL	CH	Log_CBL	Log_CBW	Log_CBR	Log_CHR	Log_DC	Log_DDL	Log_CH
MG27805_D193	Guimarota	lateral	Museu de Historia Natural Lisboa	Ceratosauros		4.78	2.14	0.447699	0.615979	5.5	0.52	7.76	0.679428	0.330414	-0.349014	-0.210434	0.740363	-0.283997	0.889862
MG27782	Guimarota	mesial	Museu de Historia Natural Lisboa	Tyranosaurodeia		3.69	2.79	0.756098	0.506868	6	1.18	7.28	0.567026	0.445604	-0.121422	-0.295105	0.778151	0.071882	0.862131
MG27768	Guimarota	lateral	Museu de Historia Natural Lisboa	Tyranosaurodeia		6.28	3.09	0.492038	0.47218	6	0.28	13.3	0.79796	0.489958	-0.308001	-0.325892	0.778151	-0.552842	1.12385
MG27808_D118	Guimarota	lateral	Museu de Historia Natural Lisboa	Richardoestesia		2.43	1.01	0.415638	0.420415	8.25	0.18	5.78	0.385606	0.00432137	-0.381285	-0.376322	0.916454	-0.744727	0.761928
