# Supplementary material for: Enhancing the classification of isolated theropod teeth using machine learning: a comparative study
Source: PeerJ. 2025 Mar 26;13:e19116. doi: 10.7717/peerj.19116 (PMC11954464; doi:10.7717/peerj.19116)
Supplement: Supplemental Information 2 [file peerj-13-19116-s002.zip]

Archive with 13 entries (13 files):
- ploting_decsiontree_taxa.py
- predictingprobability_clade.py
- predictingprobability_taxa.py
- theropods_teeth_ML_models_clade_epoch_log.py
- theropods_teeth_ML_models_clade_epoch.py
- theropods_teeth_ML_models_taxa_epoch.py
- theropods_teeth_ML_models_taxa_epoch_log.py
- data_preprocessing_visualization_of_correlation_taxa1.html
- data_preprocessing_visualization_of_correlation_clade1.html
- ploting_decsiontree_clade.py
- predictingprobability_taxa_new_teeth.py
- predictingprobability_clade_new_teeth.py
- data_processing_new_isolated_theropod_teeth.html
